# Supplementary material for: Altered SIgA-targeting of gut microbiota is associated with long-term dysbiosis in pediatric solid organ transplant recipients
Source: Gut Microbes. 2026 May 24;18(1):2675078. doi: 10.1080/19490976.2026.2675078 (PMC13203069; doi:10.1080/19490976.2026.2675078)
Supplement: Supplementary material — Supplementary Table S2_Difference in SIgAbP.xlsx [file KGMI_A_2675078_SM8397.xlsx]

## Sheet: Info
Supplementary Table S2 - Differences in the calculated SIgA-binding Probability (SIgA-bP) between groups
Calculated difference in Siga-bP using linear regression models.
The difference in the SIgA-bP was analyzed if a respective taxon was present in at least five samples per group (within analyzed group pair).
Results were considered significant if p-value<0.5 and lfdr<0.1.
Included sheets:
Sheet A:	Patients compared with HC							Positive Estimate indicates higher relative abundace of respective taxon in HC
Sheet B:	C1 compared with HC							Positive Estimate indicates higher relative abundace of respective taxon in HC
Sheet C:	C2 compared with HC							Positive Estimate indicates higher relative abundace of respective taxon in HC
Sheet D:	C1 compared with C2							Positive Estimate indicates higher relative abundace of respective taxon in C2
Sheet E:	HTR compared with HC							Positive Estimate indicates higher relative abundace of respective taxon in HTR
Sheet F:	KTR compared with HC							Positive Estimate indicates higher relative abundace of respective taxon in KTR
Sheet G:	LTR compared with HC							Positive Estimate indicates higher relative abundace of respective taxon in LTR
Sheet H:	Patients receiving TAC as main immunosuppressant compared with HC							Positive Estimate indicates higher relative abundace of respective taxon in HC
Sheet I:	Patients receiving CSA as main immunosuppressant compared with HC							Positive Estimate indicates higher relative abundace of respective taxon in CSA
Each sheet gives the result for taxa with a mean relative abundance >0.1% on phylum, family and genus level.

## Sheet: A - Patients
A: Patients compared with HC
Phylum	Estimate	p-value	q-value	lfdr
Actinomycetota	-0.00738572	0.893836	0.401685	1
Bacillota	-0.0846622	0.291826	0.179784	1
Bacillota_A	-0.0459555	0.0136873	0.0410963	0.154991
Bacillota_C	-0.210927	0.168549	0.126518	0.423648
Bacillota_I	-0.154604	0.138876	0.121739	0.154991
Bacteroidota	-0.0665328	0.424572	0.24179	1
Pseudomonadota	-0.129946	0.11527	0.116615	0.154991
Genus	Estimate	p-value	q-value	lfdr
Acetatifactor	-0.230245	0.535696	0.777781	1
Agathobacter	-0.0274036	0.796167	0.838759	1
Agathobaculum	0.463267	0.00417966	0.141489	0.141489
Alistipes	0.00992356	0.964751	0.863077	1
Alitiscatomonas	-0.051862	0.854758	0.848133	1
Anaerobutyricum	-0.207215	0.250792	0.621011	1
Anaerostipes	-0.159463	0.211708	0.583222	0.944953
Bacteroides	0.00128251	0.991685	0.866299	1
Bariatricus	-0.245235	0.101889	0.53075	0.642119
Bifidobacterium	-0.0951533	0.285456	0.65097	1
Blautia_A	0.0116412	0.850531	0.847494	1
CAG.103	0.569998	0.0775495	0.50335	0.642119
CAG.217	-0.0805274	0.744791	0.829533	1
CAG.269	0.448376	0.156794	0.565069	0.642119
Collinsella	-0.0468632	0.631291	0.804865	1
Coprococcus	0.271124	0.166133	0.568906	0.642119
Coprococcus_A	0.234132	0.360859	0.702181	1
Dialister	-0.264591	0.206145	0.581781	0.642119
Dorea	-0.00865917	0.954657	0.86183	1
Dorea_A	-0.0834611	0.49338	0.763235	1
Enterocloster	-0.135165	0.573619	0.789378	1
Enterococcus_B	-0.01152	0.92157	0.857575	1
Escherichia	-0.0454162	0.679708	0.81621	1
Eubacterium_G	-0.316824	0.136631	0.555237	0.642119
Eubacterium_I	0.0647471	0.748416	0.830219	1
Eubacterium_R	0.12193	0.557913	0.784726	1
Faecalibacillus	-0.0886747	0.553195	0.783288	1
Faecalibacterium	-0.144212	0.185608	0.575795	0.642119
Faecousia	0.244386	0.435773	0.740071	1
Fimenecus	-0.205371	0.441211	0.74245	1
Fusicatenibacter	0.170563	0.242247	0.612819	1
Gallintestinimicrobium	0.352011	0.0607891	0.475044	0.642119
Gemmiger	-0.0595544	0.56631	0.787238	1
Hominenteromicrobium	-0.254752	0.241972	0.612549	1
Hominicoprocola	0.0427179	0.839428	0.845788	1
Hominilimicola	-0.225997	0.187941	0.576534	0.642119
Hominimerdicola	0.366367	0.10633	0.534623	0.642119
Hominisplanchenecus	0.174528	0.4582	0.749608	1
Limivivens	0.116611	0.657812	0.811248	1
Mediterraneibacter	-0.16337	0.235918	0.607069	0.944953
Oliverpabstia	-0.305708	0.0626017	0.47865	0.642119
Otoolea	-0.124512	0.613078	0.800226	1
Parabacteroides	-0.58603	0.00604239	0.141489	0.642119
Phascolarctobacterium	-0.1205	0.646271	0.808522	1
Phocaeicola	-0.185124	0.115863	0.54209	0.642119
Prevotella	-0.0162938	0.923595	0.857843	1
Roseburia	0.110747	0.415315	0.730715	1
Ruminococcus_C	0.0943536	0.669467	0.813922	1
Ruminococcus_E	-0.0903125	0.427182	0.736223	1
Streptococcus	-0.19119	0.15642	0.564907	0.642119
UBA11524	-0.186908	0.449887	0.746156	1
Unknown	0.0117333	0.911878	0.856279	1
Ventricola	0.261769	0.164508	0.568266	0.642119
Vescimonas	-0.0561903	0.774624	0.835015	1

## Sheet: B - C1
B: C1 compared with HC
Phylum	Estimate	p-value	q-value	lfdr
Actinomycetota	0.000666749	0.98192	1	1
Bacillota	-0.0348974	0.692058	1	1
Bacillota_A	-0.0146427	0.327271	1	1
Bacillota_C	-0.107621	0.52523	1	1
Bacillota_I	-0.0630751	0.588192	1	1
Bacteroidota	-0.0134521	0.889981	1	1
Pseudomonadota	-0.059016	0.383566	1	1
Genus	Estimate	p-value	q-value	lfdr
Agathobacter	-0.0576726	0.568687	0.890306	1
Agathobaculum	0.58425	0.000657245	0.0270252	0.243366
Alistipes	0.0432969	0.865656	0.925119	1
Anaerobutyricum	-0.229053	0.26737	0.792354	1
Anaerostipes	0.00827975	0.947344	0.931131	1
Bacteroides	0.0591826	0.693136	0.908193	1
Bariatricus	-0.348	0.0341998	0.335314	0.517749
Bifidobacterium	-0.0429005	0.486041	0.874004	1
Blautia_A	0.07593	0.183902	0.72411	1
CAG.103	0.630097	0.0581884	0.453689	1
CAG.217	-0.0798871	0.770923	0.916684	1
Collinsella	-0.0204558	0.856175	0.924353	1
Coprococcus_A	0.195522	0.470421	0.870362	1
Dialister	-0.248769	0.206204	0.746381	1
Dorea	0.0695947	0.634231	0.900514	1
Dorea_A	-0.102351	0.435581	0.86143	1
Enterocloster	0.0262511	0.92969	0.929915	1
Enterococcus_B	-0.06805	0.605731	0.896319	1
Escherichia	-0.0619652	0.630632	0.900003	1
Eubacterium_G	-0.0731504	0.71549	0.910805	1
Eubacterium_I	0.0255622	0.905283	0.928162	1
Faecalibacillus	-0.107032	0.506793	0.878536	1
Faecalibacterium	-0.0605777	0.49313	0.87559	1
Fimenecus	-0.279154	0.323199	0.821832	1
Fusicatenibacter	0.35738	0.0204588	0.271145	0.517749
Gallintestinimicrobium	0.274201	0.222056	0.760143	1
Gemmiger	-0.0639789	0.463187	0.868604	1
Hominenteromicrobium	0.0948867	0.659222	0.903923	1
Hominicoprocola	-0.0443532	0.87254	0.925666	1
Hominilimicola	-0.10604	0.494986	0.875998	1
Hominimerdicola	0.423212	0.0904634	0.563526	1
Mediterraneibacter	-0.0848905	0.591924	0.894156	1
Oliverpabstia	-0.339229	0.0366413	0.343376	1
Otoolea	0.36435	0.112888	0.617024	1
Parabacteroides	-0.624912	0.00657584	0.135196	0.517749
Phocaeicola	-0.152812	0.181657	0.72165	1
Prevotella	-0.063246	0.760709	0.91566	1
Roseburia	0.121149	0.4915	0.875228	1
Ruminococcus_C	0.161324	0.47129	0.87057	1
Ruminococcus_E	-0.102907	0.425408	0.858585	1
Streptococcus	0.0309117	0.797703	0.919256	1
Unknown	0.162632	0.165818	0.702959	1
Ventricola	0.185537	0.341272	0.82966	1
Vescimonas	-0.0223149	0.917722	0.929066	1

## Sheet: C - C2
C: C2 compared with HC
Phylum	Estimate	p-value	q-value	lfdr
Actinomycetota	-0.0137606	0.8483	0.170924	1
Bacillota	-0.124059	0.172831	0.0403099	1
Bacillota_A	-0.0707448	0.000695444	0.000951784	0.0378922
Bacillota_C	-0.296003	0.0857382	0.0290273	0.0389516
Bacillota_I	-0.223251	0.0512028	0.0248124	0.0378922
Bacteroidota	-0.114558	0.112991	0.0309279	0.0943577
Pseudomonadota	-0.186099	0.0560692	0.0255787	0.0389516
Genus	Estimate	p-value	q-value	lfdr
Agathobacter	0.00488328	0.971112	0.822933	1
Agathobaculum	0.315398	0.144452	0.423631	0.822682
Alistipes	-0.0134378	0.960192	0.821279	1
Alitiscatomonas	0.0499093	0.864269	0.805305	1
Anaerobutyricum	-0.182258	0.355181	0.629607	1
Anaerostipes	-0.276883	0.0487612	0.284572	0.564094
Bacteroides	-0.0498058	0.682319	0.765559	1
Bariatricus	-0.119634	0.550935	0.725024	1
Bifidobacterium	-0.14243	0.202058	0.491616	0.822682
Blautia_A	-0.0392541	0.599471	0.741533	1
CAG.269	0.374965	0.262175	0.556487	1
Collinsella	-0.0732706	0.486473	0.699536	1
Dorea	-0.176346	0.369423	0.638728	1
Dorea_A	-0.0631182	0.658868	0.759224	1
Enterocloster	-0.224841	0.373088	0.641003	1
Enterococcus_B	0.036313	0.799553	0.792812	1
Escherichia	-0.0317453	0.800204	0.792945	1
Eubacterium_G	-0.657967	0.017355	0.177821	0.177821
Eubacterium_I	0.10953	0.652215	0.757364	1
Eubacterium_R	0.228094	0.339788	0.619217	1
Faecalibacillus	-0.0601188	0.747019	0.781426	1
Faecalibacterium	-0.211119	0.11562	0.398864	0.564094
Fusicatenibacter	-0.0841863	0.621748	0.748464	1
Gallintestinimicrobium	0.440938	0.0571444	0.306881	0.564094
Gemmiger	-0.0538658	0.714443	0.773715	1
Hominenteromicrobium	-0.569426	0.0161978	0.177821	0.177821
Hominilimicola	-0.369945	0.0925105	0.371668	0.564094
Hominimerdicola	0.271625	0.304581	0.593111	1
Mediterraneibacter	-0.24185	0.13788	0.418662	0.564094
Oliverpabstia	-0.268463	0.202059	0.491617	1
Otoolea	-0.328204	0.189986	0.479359	0.822682
Parabacteroides	-0.556869	0.0220489	0.177821	0.564094
Phascolarctobacterium	0.0136556	0.953459	0.820244	1
Phocaeicola	-0.215416	0.118112	0.401344	0.564094
Prevotella	0.0384838	0.838841	0.80058	1
Roseburia	0.102078	0.504268	0.707032	1
Ruminococcus_E	-0.0738431	0.578181	0.734542	1
Streptococcus	-0.365009	0.0065073	0.177821	0.177821
Unknown	-0.0866792	0.42111	0.668365	1

## Sheet: D - C1 vs C2
D: C1 compared with C2
Phylum	Estimate	p-value	q-value	lfdr
Actinomycetota	0.0144273	0.817865	0.170772	1
Bacillota	0.089162	0.268362	0.0652007	0.0777957
Bacillota_A	0.0561021	0.00340982	0.00480124	0.0777957
Bacillota_C	0.188382	0.259275	0.0648328	0.0777957
Bacillota_I	0.160176	0.116407	0.0538253	0.0777957
Bacteroidota	0.101106	0.278804	0.0655985	1
Pseudomonadota	0.127082	0.15681	0.058467	0.0777957
Genus	Estimate	p-value	q-value	lfdr
Agathobacter	-0.0625559	0.624007	0.763401	1
Agathobaculum	0.268852	0.0929502	0.324607	1
Alistipes	0.0567347	0.80805	0.806883	1
Anaerobutyricum	-0.0467947	0.847831	0.814261	1
Anaerostipes	0.285163	0.0470766	0.195767	1
Bacteroides	0.108988	0.405844	0.677264	1
Bariatricus	-0.228366	0.195561	0.502782	1
Bifidobacterium	0.099529	0.33523	0.634153	1
Blautia_A	0.115184	0.0633451	0.246727	1
Clostridium	0.0588206	0.850622	0.814757	1
Collinsella	0.0528147	0.658835	0.77307	1
Dorea	0.245941	0.293135	0.602499	1
Dorea_A	-0.0392328	0.795219	0.804376	1
Dysosmobacter	-0.503677	0.0267229	0.141591	0.236948
Eggerthella	0.0814676	0.68583	0.780038	1
Enterocloster	0.251092	0.17191	0.47059	1
Enterococcus_B	-0.104363	0.458022	0.703115	1
Escherichia	-0.0302199	0.779118	0.801138	1
Eubacterium_G	0.584816	0.0402632	0.179793	0.412145
Eubacterium_I	-0.0839675	0.756687	0.796443	1
Faecalibacillus	-0.0469132	0.814937	0.808202	1
Faecalibacterium	0.150541	0.234463	0.547991	1
Fusicatenibacter	0.441566	0.00339462	0.0538887	0.0538887
Gallintestinimicrobium	-0.166738	0.422142	0.685809	1
Gemmiger	-0.0101131	0.934253	0.828496	1
Hominenteromicrobium	0.664313	0.00448678	0.0538887	0.167081
Hominilimicola	0.263905	0.203921	0.513245	1
Hominimerdicola	0.151587	0.583483	0.75106	1
Hungatella	0.219306	0.166843	0.463145	1
Lachnospira	-0.024163	0.920962	0.82645	1
Mediterraneibacter	0.15696	0.246316	0.560175	1
Oliverpabstia	-0.0707658	0.756105	0.796318	1
Otoolea	0.692554	0.00912386	0.0821869	0.20753
Parabacteroides	-0.0680437	0.767974	0.798833	1
Phocaeicola	0.0626044	0.647892	0.770119	1
Prevotella	-0.10173	0.614133	0.760508	1
Roseburia	0.0190716	0.891023	0.821659	1
Ruminococcus_B	-0.054031	0.697694	0.782966	1
Ruminococcus_E	-0.0290637	0.828824	0.810807	1
Streptococcus	0.395921	0.00225669	0.0538887	0.0538887
Thomasclavelia	0.0755415	0.552167	0.740603	1
Unknown	0.249312	0.0280358	0.144311	0.412145
Veillonella	0.545543	0.0148835	0.107256	0.236948

## Sheet: E - HTR
E: HTR compared with HC
Phylum	Estimate	p-value	q-value	lfdr
Actinomycetota	-0.0415713	0.528146	0.18655	1
Bacillota	0.197585	0.0361754	0.0154652	1
Bacillota_A	0.0744167	0.000706669	0.00149764	0.00849215
Bacillota_C	0.54938	0.00471373	0.0049949	0.00914747
Bacillota_I	0.289717	0.0208731	0.0100646	0.0179891
Bacteroidota	0.216087	0.00903	0.00637909	0.0179891
Pseudomonadota	0.270243	0.0254517	0.0109308	1
Genus	Estimate	p-value	q-value	lfdr
Agathobacter	-0.134556	0.382303	0.285147	0.909028
Alistipes	-0.127656	0.681783	0.413658	1
Anaerostipes	-0.416365	0.00950597	0.0354509	0.167231
Bacteroides	-0.115804	0.36493	0.281011	0.412757
Bifidobacterium	-0.171717	0.115757	0.168921	0.27858
Blautia_A	-0.112391	0.124053	0.173488	0.412757
Enterocloster	-0.303698	0.291389	0.260061	0.412757
Enterococcus_B	0.0217107	0.901615	0.482661	1
Escherichia	-0.0291495	0.86143	0.471287	1
Faecalibacterium	-0.445861	0.00477101	0.026689	0.0529746
Fimenecus	-0.295054	0.315401	0.267598	0.412757
Fusicatenibacter	0.0702746	0.756926	0.439225	1
Gemmiger	-0.273342	0.10757	0.164007	0.27858
Hominenteromicrobium	-0.317651	0.251943	0.245823	0.412757
Hominimerdicola	0.235523	0.367439	0.281624	0.412757
Mediterraneibacter	-0.331846	0.0929159	0.154017	0.27858
Otoolea	-0.169372	0.526562	0.352697	1
Phocaeicola	-0.432415	0.0244533	0.0683959	0.27858
Roseburia	0.107737	0.569305	0.370714	1
Ruminococcus_E	-0.100662	0.46199	0.323435	1
Streptococcus	-0.45191	0.0044972	0.026689	0.026689
Unknown	-0.13414	0.271005	0.253021	0.412757

## Sheet: F - KTR
F: KTR compared with HC
Phylum	Estimate	p-value	q-value	lfdr
Actinomycetota	0.0575878	0.528865	0.583364	1
Bacillota	0.12978	0.275645	0.46684	0.65429
Bacillota_A	0.0158257	0.259569	0.46684	0.46684
Bacillota_C	0.0166653	0.928763	0.710892	1
Bacillota_I	0.210681	0.100366	0.46684	0.46684
Bacteroidota	0.0336544	0.394706	0.511	1
Pseudomonadota	-0.0111722	0.85354	0.693229	1
Genus	Estimate	p-value	q-value	lfdr
Agathobacter	0.140704	0.298317	0.830676	0.989874
Alistipes	0.150274	0.559637	0.900379	1
Anaerostipes	-0.0622847	0.661697	0.91443	1
Bacteroides	0.0764719	0.60096	0.906589	1
Bifidobacterium	-0.21217	0.0713574	0.674326	0.674326
Blautia_A	0.0922166	0.322417	0.840783	0.989874
CAG.269	0.374965	0.262175	0.812658	0.989874
Collinsella	-0.0225943	0.876023	0.933983	1
Dorea	-0.0977072	0.618443	0.90899	1
Dorea_A	-0.172112	0.393815	0.864387	0.989874
Enterocloster	0.0315792	0.920994	0.937004	1
Enterococcus_B	-0.0561032	0.721246	0.920936	1
Escherichia	0.111389	0.40696	0.86794	1
Eubacterium_I	0.214433	0.379978	0.860415	0.989874
Faecalibacterium	0.0625975	0.551441	0.899048	1
Fusicatenibacter	0.134612	0.523028	0.894144	1
Gemmiger	0.0179871	0.887156	0.934758	1
Hominenteromicrobium	-0.463062	0.0958446	0.674326	0.674326
Hominicoprocola	0.0797171	0.73095	0.921904	1
Hominilimicola	-0.407573	0.0987697	0.674326	0.690749
Mediterraneibacter	-0.122619	0.570802	0.902137	1
Otoolea	-0.0683718	0.843538	0.931615	1
Parabacteroides	-0.39238	0.0273117	0.674326	0.674326
Phocaeicola	-0.103015	0.292786	0.82816	0.989874
Prevotella	-0.145183	0.429484	0.873994	1
Roseburia	0.0827212	0.629817	0.910486	1
Ruminococcus_E	-0.237244	0.202253	0.771725	0.989874
Streptococcus	-0.258055	0.124063	0.677611	0.989874
Unknown	0.0593196	0.585272	0.904325	1

## Sheet: G - LTR
G: LTR compared with HC
Phylum	Estimate	p-value	q-value	lfdr
Actinomycetota	0.00904512	0.747976	0.827723	1
Bacillota	0.00769299	0.930488	0.856672	1
Bacillota_A	0.0454203	0.0346479	0.209864	0.761485
Bacillota_C	0.134025	0.440889	0.739043	1
Bacillota_I	0.0641078	0.611255	0.797012	1
Bacteroidota	0.00819515	0.935715	0.857358	1
Pseudomonadota	0.123942	0.115196	0.425274	1
Genus	Estimate	p-value	q-value	lfdr
Agathobacter	-0.0301708	0.781099	0.994972	1
Agathobaculum	0.496447	0.00567759	0.589874	1
Anaerobutyricum	-0.30614	0.12173	0.96859	1
Anaerostipes	-0.0200839	0.876024	0.995514	1
Bacteroides	0.0144824	0.926758	0.995759	1
Bariatricus	-0.244251	0.141671	0.972891	1
Bifidobacterium	-0.00661792	0.92272	0.99574	1
Blautia_A	0.0370324	0.555231	0.992941	1
CAG.103	0.555953	0.122008	0.968659	1
Collinsella	-0.0575293	0.588926	0.993342	1
Coprococcus_A	0.236849	0.364246	0.989279	1
Dialister	-0.257099	0.250666	0.984496	1
Dorea	0.0723094	0.63532	0.993825	1
Dorea_A	-0.0815638	0.502789	0.99221	1
Enterocloster	-0.11465	0.697641	0.994373	1
Enterococcus_B	-0.00357337	0.98008	0.995988	1
Escherichia	-0.124085	0.335857	0.988383	1
Eubacterium_G	0.0159014	0.938268	0.99581	1
Eubacterium_I	-0.0755893	0.731408	0.994632	1
Eubacterium_R	0.15915	0.456788	0.991432	1
Faecalibacillus	-0.0376832	0.805456	0.995123	1
Faecalibacterium	-0.053158	0.513809	0.992376	1
Fimenecus	-0.0232123	0.936408	0.995802	1
Fusicatenibacter	0.233547	0.160239	0.975957	1
Gallintestinimicrobium	0.262635	0.278255	0.986012	1
Gemmiger	-0.0251513	0.81581	0.995185	1
Hominenteromicrobium	-0.0222864	0.932545	0.995785	1
Hominilimicola	-0.216006	0.242242	0.983966	1
Hominimerdicola	0.506978	0.0510683	0.928248	1
Mediterraneibacter	-0.0954331	0.540806	0.992754	1
Oliverpabstia	-0.225643	0.151864	0.974665	1
Phocaeicola	-0.138576	0.25437	0.984718	1
Roseburia	0.13455	0.49683	0.992117	1
Ruminococcus_E	-0.0422272	0.753325	0.994787	1
Streptococcus	-0.0351974	0.745448	0.994732	1
Unknown	0.077085	0.550279	0.992877	1
Ventricola	0.00394981	0.986187	0.996013	1
Vescimonas	0.0266207	0.908384	0.995673	1

## Sheet: H - TAC
K: TAC compared with HC
Phylum	Estimate	p-value	q-value	lfdr
Actinomycetota	-0.0183319	0.721105	0.43093	1
Bacillota	0.0961894	0.205487	0.180866	0.252641
Bacillota_A	0.0603767	0.00201263	0.00721646	0.205677
Bacillota_C	0.19823	0.204703	0.180669	0.252641
Bacillota_I	0.128915	0.212796	0.182648	1
Bacteroidota	0.0809398	0.386241	0.288562	1
Pseudomonadota	0.167339	0.0593748	0.106447	0.252641
Genus	Estimate	p-value	q-value	lfdr
Agathobacter	-0.0353817	0.737774	0.927816	1
Agathobaculum	0.499963	0.00234457	0.0521065	0.917845
Alistipes	0.0284744	0.913909	0.940906	1
Alitiscatomonas	-0.152034	0.605938	0.91347	1
Anaerobutyricum	-0.308826	0.129648	0.705783	0.917845
Anaerostipes	-0.134997	0.331201	0.852293	1
Bacteroides	-0.0162227	0.898901	0.939978	1
Bariatricus	-0.266016	0.0995079	0.659622	0.917845
Bifidobacterium	-0.0796962	0.369675	0.8656	1
Blautia_A	-0.00755122	0.909391	0.94063	1
CAG.103	0.606967	0.0594858	0.554638	0.917845
Collinsella	-0.0445833	0.646214	0.918423	1
Coprococcus	0.184989	0.383969	0.869953	1
Coprococcus_A	0.0792816	0.765964	0.930288	1
Dialister	-0.204614	0.312487	0.844821	1
Dorea	0.102741	0.477596	0.892712	1
Dorea_A	-0.0858678	0.504871	0.897916	1
Enterocloster	-0.185917	0.458436	0.888727	1
Enterococcus_B	-0.0306978	0.809394	0.93378	1
Escherichia	-0.0593795	0.602657	0.91304	1
Eubacterium_G	-0.233299	0.287827	0.833736	1
Eubacterium_I	0.0387674	0.860584	0.937473	1
Eubacterium_R	0.196987	0.387469	0.870976	1
Faecalibacillus	-0.126964	0.407903	0.876642	1
Faecalibacterium	-0.142142	0.194464	0.772103	1
Fimenecus	-0.228058	0.382851	0.869622	1
Fusicatenibacter	0.213715	0.170261	0.747876	1
Gallintestinimicrobium	0.335311	0.107155	0.673137	0.917845
Gemmiger	-0.126285	0.297429	0.838235	1
Hominenteromicrobium	-0.167021	0.479655	0.893123	1
Hominicoprocola	0.0641963	0.808756	0.933732	1
Hominilimicola	-0.176251	0.341866	0.856239	1
Hominimerdicola	0.225663	0.337293	0.854574	1
Mediterraneibacter	-0.165378	0.258475	0.818286	1
Oliverpabstia	-0.23818	0.148551	0.727162	0.917845
Otoolea	-0.0597971	0.802301	0.933234	1
Parabacteroides	-0.708332	0.000998698	0.0443908	0.0598221
Phascolarctobacterium	-0.110845	0.698204	0.924036	1
Phocaeicola	-0.179788	0.167106	0.744331	1
Prevotella	0.0555712	0.767554	0.930422	1
Roseburia	0.0966049	0.502178	0.897425	1
Ruminococcus_C	0.243025	0.359402	0.862287	1
Ruminococcus_E	-0.0629378	0.594243	0.911917	1
Streptococcus	-0.225252	0.0739325	0.601119	0.917845
Unknown	0.0212836	0.854945	0.937087	1
Ventricola	0.368361	0.0741522	0.601735	0.917845
Vescimonas	0.0127968	0.955051	0.943307	1

## Sheet: I - CSA
L: CSA compared with HC
Phylum	Estimate	p-value	q-value	lfdr
Actinomycetota	-0.0822006	0.233828	0.403367	0.403367
Bacillota	-0.0511285	0.678674	0.610344	0.87133
Bacillota_A	-0.00400319	0.793286	0.639599	1
Bacillota_C	-0.27695	0.250145	0.403367	0.87133
Bacillota_I	-0.236812	0.121669	0.403367	0.403367
Bacteroidota	-0.0169089	0.7068	0.617707	0.87133
Pseudomonadota	-0.0211655	0.771594	0.633183	1
Genus	Estimate	p-value	q-value	lfdr
Agathobacter	0.00583823	0.971396	0.913391	1
Alistipes	-0.0165776	0.950125	0.911623	1
Anaerobutyricum	-0.00399413	0.981856	0.914235	1
Anaerostipes	-0.218183	0.118051	0.561719	1
Bacteroides	0.0460181	0.768162	0.89293	1
Bifidobacterium	-0.135904	0.173978	0.653839	1
Blautia_A	0.0674739	0.365432	0.798687	1
Collinsella	-0.0573506	0.709129	0.885042	1
Dorea	-0.305727	0.118163	0.561953	1
Dorea_A	-0.0765849	0.62789	0.872071	1
Enterocloster	0.0170913	0.958511	0.912329	1
Enterococcus_B	0.0350546	0.829133	0.900016	1
Escherichia	-0.00606498	0.969369	0.913226	1
Eubacterium_I	0.103717	0.665229	0.878378	1
Faecalibacterium	-0.151456	0.286852	0.756943	1
Fusicatenibacter	0.0534359	0.794376	0.896096	1
Gemmiger	0.0872533	0.367643	0.799655	1
Hominenteromicrobium	-0.444835	0.098934	0.561719	0.561719
Hominilimicola	-0.395133	0.048451	0.561719	0.561719
Hominimerdicola	0.600873	0.0277312	0.561719	0.561719
Mediterraneibacter	-0.155841	0.457909	0.832534	1
Otoolea	-0.279827	0.422873	0.821141	1
Parabacteroides	-0.365886	0.115105	0.561719	0.561719
Phocaeicola	-0.200466	0.0845572	0.561719	0.561719
Ruminococcus_E	-0.165593	0.299622	0.764866	1
Streptococcus	-0.0855993	0.622661	0.871135	1
UBA11524	-0.145273	0.632957	0.872965	1
Unknown	-0.0150075	0.894309	0.906623	1
Ventricola	0.133858	0.599011	0.866725	1
Vescimonas	-0.159671	0.51013	0.847056	1
