# Supplementary material for: Altered SIgA-targeting of gut microbiota is associated with long-term dysbiosis in pediatric solid organ transplant recipients
Source: Gut Microbes. 2026 May 24;18(1):2675078. doi: 10.1080/19490976.2026.2675078 (PMC13203069; doi:10.1080/19490976.2026.2675078)
Supplement: Supplementary material — Supplementary Table S1_Difference in abundance.xlsx [file KGMI_A_2675078_SM8396.xlsx]

## Sheet: Info
Supplementary Table S1 - Differences in the relative abundance of taxa in each group compared with HC
The difference in the relative abundance of each taxon with a mean relative abundance >0.1 % was compared to the mean relative abundance of the respective taxon in HC using linear regression models
Results were considered significant if p-value<0.5 and lfdr<0.1.
Included sheets:
Sheet A:	Patients compared with HC						Positive Estimate indicates higher relative abundace of respective taxon in HC
Sheet B:	C1 compared with HC						Positive Estimate indicates higher relative abundace of respective taxon in HC
Sheet C:	C2 compared with HC						Positive Estimate indicates higher relative abundace of respective taxon in HC
Sheet D:	C1 compared with C2						Positive Estimate indicates higher relative abundace of respective taxon in C2
Sheet E:	HTR compared with HC						Positive Estimate indicates higher relative abundace of respective taxon in HTR
Sheet F:	KTR compared with HC						Positive Estimate indicates higher relative abundace of respective taxon in KTR
Sheet G:	LTR compared with HC						Positive Estimate indicates higher relative abundace of respective taxon in LTR
Sheet H:	Patients receiving TAC as main immunosuppressant compared with HC						Positive Estimate indicates higher relative abundace of respective taxon in HC
Sheet I:	Patients receiving CSA as main immunosuppressant compared with HC						Positive Estimate indicates higher relative abundace of respective taxon in CSA
Each sheet gives the result for taxa with a mean relative abundance >0.1% on phylum, family and genus level.
Values are missing if the respective taxon was not present in both groups.

## Sheet: A - Patients
A: Patients compared with HC
Phylum	Estimate	p-value	q-value	lfdr
p__Actinomycetota	0.415113	0.105755	0.084673	0.084673
p__Bacillota	-0.296361	0.0833294	0.084673	0.084673
p__Bacillota_A	0.0922603	0.165906	0.0912296	0.147953
p__Bacillota_C	0.162677	0.303233	0.129911	1
p__Bacillota_I	0.0391416	0.82748	0.289489	1
p__Bacteroidota	-0.129503	0.529685	0.206858	1
p__Desulfobacterota	-0.066359	0.128319	0.084673	0.124012
p__Methanobacteriota	0.111558	0.0829242	0.084673	0.084673
p__Pseudomonadota	-0.226077	0.21075	0.099333	0.435188
p__Verrucomicrobiota	-0.392982	0.0484856	0.084673	0.084673
Family	Estimate	p-value	q-value	lfdr
f__Acidaminococcaceae	0.0266383	0.781601	0.592752	1
f__Acutalibacteraceae	0.71128	0.0112892	0.0612615	0.065129
f__Akkermansiaceae	-0.378242	0.0552479	0.113039	0.156466
f__Anaerotignaceae	-0.0124477	0.742035	0.580154	1
f__Anaerovoracaceae	0.0165693	0.811724	0.601848	1
f__Aristaeellaceae	0.317815	0.00669201	0.0588605	0.065129
f__Bacteroidaceae	-0.0696113	0.760256	0.586051	1
f__Barnesiellaceae	-0.0839132	0.459118	0.460909	1
f__Bifidobacteriaceae	0.573669	0.0582871	0.114699	0.156466
f__Borkfalkiaceae	-0.000116058	0.998982	0.650388	1
f__Burkholderiaceae	-0.0551033	0.571633	0.515622	1
f__Butyricicoccaceae	0.015642	0.750394	0.58288	1
f__CAG.138	-0.0138594	0.916064	0.630438	1
f__CAG.239	0.193055	0.0892792	0.148848	0.805998
f__CAG.288	0.0226008	0.742487	0.580303	1
f__CAG.508	0.216498	0.0139686	0.062103	0.156466
f__CAG.917	0.0194522	0.821125	0.604604	1
f__Clostridiaceae	-0.161741	0.217096	0.28789	1
f__Coprobacillaceae	-0.269173	0.034201	0.0965489	0.156466
f__Coriobacteriaceae	0.221255	0.380425	0.414668	1
f__Desulfovibrionaceae	-0.066359	0.128319	0.19795	0.805998
f__Dialisteraceae	0.336545	0.020501	0.0768762	0.156466
f__Eggerthellaceae	-0.139312	0.0608185	0.115988	0.156466
f__Enterobacteriaceae	-0.444597	0.011495	0.0613267	0.0659845
f__Erysipelotrichaceae	-0.228702	0.0431089	0.104845	0.156466
f__Lachnospiraceae	-0.000210656	0.998799	0.650347	1
f__Lactobacillaceae	-0.128236	0.160328	0.233051	0.805998
f__Marinifilaceae	0.00709423	0.892495	0.624345	1
f__Methanobacteriaceae	0.111558	0.0829242	0.142233	0.378608
f__Muribaculaceae	0.298552	0.00427338	0.0558197	0.065129
f__Oscillospiraceae	0.130087	0.578251	0.518496	1
f__Peptostreptococcaceae	0.132161	0.199258	0.270638	1
f__Rikenellaceae	-0.0983924	0.72572	0.57473	1
f__Ruminococcaceae	0.306107	0.0608929	0.116025	0.378608
f__Selenomonadaceae	-0.0688698	0.398765	0.42614	1
f__Streptococcaceae	-0.199425	0.195866	0.26756	0.805998
f__Tannerellaceae	-0.177967	0.265676	0.330989	1
f__UBA1381	-0.0151147	0.861927	0.616136	1
f__UBA660	0.446664	0.00172885	0.0461178	0.065129
f__UBA932	0.0949122	0.442422	0.451719	1
f__Veillonellaceae	-0.200082	0.0555741	0.113224	0.156466
Genus	Estimate	p-value	q-value	lfdr
g__Acetatifactor	0.0911921	0.413349	0.320895	0.637763
g__Agathobacter	1.00678	0.000344271	0.0056994	0.00804116
g__Agathobaculum	0.0474183	0.242185	0.245918	0.491464
g__Akkermansia	-0.378242	0.0552479	0.0944408	0.143971
g__Alistipes	-0.114416	0.673831	0.434114	1
g__Alistipes_A	0.00742255	0.911229	0.509181	1
g__Alitiscatomonas	-0.133858	0.0490407	0.0905	0.143971
g__Anaerobutyricum	-0.048779	0.69416	0.44143	1
g__Anaerostipes	-0.0158274	0.938568	0.516567	1
g__Anthropogastromicrobium	0.233771	0.0320867	0.0756536	0.143971
g__Bacteroides	-0.461307	0.0535505	0.0934221	0.143971
g__Bariatricus	0.153838	0.0592086	0.0966654	0.491464
g__Barnesiella	-0.0839132	0.459118	0.34327	1
g__Bifidobacterium	0.573669	0.0582871	0.0961658	0.143971
g__Blautia	-0.144561	0.0929862	0.136496	0.491464
g__Blautia_A	-0.240974	0.165498	0.199689	0.491464
g__CAG.103	0.153779	0.286722	0.266609	0.491464
g__CAG.170	0.134469	0.345773	0.292494	0.637763
g__CAG.177	0.371176	0.0014831	0.016789	0.0417928
g__CAG.217	0.169348	0.227548	0.238261	0.491464
g__CAG.302	0.21561	0.0110307	0.0487981	0.0959071
g__CAG.349	0.0131326	0.868989	0.497317	1
g__Clostridium	-0.0747494	0.487433	0.356884	1
g__Clostridium_A	-0.0613947	0.310065	0.27612	0.536915
g__Clostridium_AQ	-0.112549	0.0439298	0.0867515	0.143971
g__Collinsella	0.221366	0.380078	0.30752	0.637763
g__Coprococcus	0.271405	0.00205764	0.0201562	0.0602035
g__Coprococcus_A	0.0974815	0.0166098	0.05844	0.0959071
g__Cryptobacteroides	0.0949122	0.442422	0.334968	1
g__Dialister	0.338457	0.0200297	0.0626167	0.0959071
g__Dorea	-0.012699	0.842849	0.489682	1
g__Dorea_A	0.159513	0.190525	0.216578	0.491464
g__Dorea_D	-0.0922164	0.17308	0.20502	0.491464
g__Dysosmobacter	-0.00439652	0.951047	0.519864	1
g__Eggerthella	-0.196513	0.00337242	0.0272136	0.0602035
g__Enterocloster	-0.207288	0.0131592	0.0530097	0.0959071
g__Escherichia	-0.364733	0.0337845	0.0775018	0.143971
g__Eubacterium_F	0.112619	0.0580834	0.096054	0.143971
g__Eubacterium_G	0.280033	2.27226e-05	0.00111292	0.00804116
g__Eubacterium_I	0.00843684	0.853973	0.492959	1
g__Eubacterium_R	0.0531686	0.709169	0.446711	1
g__Evtepia	-0.0327645	0.321027	0.280777	0.637763
g__Faecalibacillus	0.118062	0.274164	0.261136	0.491464
g__Faecalibacterium	0.340498	0.133237	0.17459	0.491464
g__Faecalimonas	-0.161985	0.262265	0.255699	0.491464
g__Faecousia	0.00893044	0.941308	0.517295	1
g__Fimenecus	0.0169925	0.927053	0.513483	1
g__Flavonifractor	-0.178798	0.00499716	0.0331132	0.0602035
g__Fournierella	-0.0664004	0.419693	0.323323	1
g__Fusicatenibacter	0.258328	0.24478	0.247228	0.491464
g__Gallintestinimicrobium	0.0545045	0.647168	0.424224	1
g__Gemmiger	0.596174	0.00612582	0.0361067	0.0602035
g__Hominenteromicrobium	0.00324354	0.974152	0.525853	1
g__Hominicoprocola	0.183018	0.16534	0.199575	0.491464
g__Hominilimicola	-0.0151147	0.861927	0.495277	1
g__Hominimerdicola	0.150706	0.364265	0.30076	0.637763
g__Hominisplanchenecus	0.132365	0.0268745	0.0692779	0.143971
g__Intestinibacter	0.0421033	0.540563	0.380965	1
g__Lachnospira	0.0718476	0.627706	0.416783	1
g__Lentihominibacter	0.0498959	0.185967	0.21365	0.491464
g__Limisoma	0.0971472	0.235738	0.242603	0.491464
g__Mediterraneibacter	-0.443552	0.0246619	0.0671061	0.10837
g__Methanobrevibacter_A	0.106419	0.0920935	0.135547	0.491464
g__Odoribacter	0.0379709	0.414548	0.321357	0.637763
g__Oliverpabstia	0.0938762	0.390388	0.311784	0.637763
g__Onthocola_B	0.162775	0.0217511	0.0643854	0.0959071
g__Otoolea	-0.0509565	0.253715	0.251632	0.491464
g__Parabacteroides	-0.177967	0.265676	0.257284	0.491464
g__PeH17	-0.050175	0.623987	0.41534	1
g__Phascolarctobacterium	0.0761205	0.297575	0.271133	0.491464
g__Phocaeicola	0.0552349	0.813983	0.480978	1
g__Prevotella	0.546646	0.0702943	0.110688	0.491464
g__Pseudoruminococcus	0.0386624	0.741787	0.45785	1
g__Romboutsia	0.100704	0.216883	0.232374	0.491464
g__Roseburia	0.152235	0.392365	0.312589	0.637763
g__Ruminiclostridium_E	-0.0140453	0.867041	0.496756	1
g__Ruminococcus_B	-0.327047	0.0520926	0.092513	0.143971
g__Ruminococcus_C	0.15037	0.11837	0.161511	0.491464
g__Ruminococcus_E	0.739493	0.0226395	0.0652266	0.0990578
g__Ruthenibacterium	-0.163089	0.0198363	0.0624055	0.0959071
g__Sarcina	-0.0797034	0.309688	0.275972	0.491464
g__Scatavimonas	-0.0772665	0.495997	0.360892	1
g__Sellimonas	-0.140301	0.0180995	0.0603814	0.0959071
g__SFEL01	-0.00693827	0.930328	0.514364	1
g__Streptococcus	-0.204929	0.184898	0.212953	0.491464
g__Sutterella	0.0460317	0.653424	0.426575	1
g__Thomasclavelia	-0.327328	0.00697435	0.037955	0.0959071
g__Tidjanibacter	-0.0299676	0.713456	0.4482	1
g__UBA11524	0.335559	0.000351076	0.00573175	0.0417928
g__Veillonella	-0.200082	0.0555741	0.0946319	0.143971
g__Ventricola	0.0272572	0.542485	0.381802	1
g__Vescimonas	0.245472	0.153397	0.190755	0.491464
Species	Estimate	p-value	q-value	lfdr
s__Acetatifactor.acetigignens	0.0465734	0.551377	0.317077	0.413165
s__Acetatifactor.intestinalis	0.0914956	0.194805	0.222403	0.413165
s__Agathobacter.faecis	0.259083	0.165525	0.20561	0.413165
s__Agathobacter.rectalis	0.932496	0.00075798	0.0109165	0.0348378
s__Agathobaculum.butyriciproducens	-0.0239379	0.492288	0.308466	0.413165
s__Akkermansia.muciniphila	-0.354637	0.0738882	0.126683	0.413165
s__Alistipes.communis	0.0411367	0.370445	0.284734	0.413165
s__Alistipes.dispar	-0.084271	0.459869	0.303053	0.413165
s__Alistipes.finegoldii	-0.210667	0.14777	0.193906	0.413165
s__Alistipes.onderdonkii	-0.255299	0.256551	0.250206	0.413165
s__Alistipes.putredinis	0.163573	0.336557	0.276093	0.413165
s__Alistipes.shahii	0.0233169	0.809026	0.401095	1
s__Alitiscatomonas.sp900066535	-0.084349	0.177628	0.212897	0.413165
s__Anaerobutyricum.hallii	0.0148692	0.908882	0.429345	1
s__Anaerostipes.amylophilus	0.144671	0.164022	0.204668	0.413165
s__Anaerostipes.hadrus	-0.095339	0.665312	0.355149	1
s__Anthropogastromicrobium.aceti	0.233771	0.0320867	0.0876688	0.152273
s__Bacteroides.caccae	-0.0763791	0.528129	0.313864	0.413165
s__Bacteroides.cellulosilyticus	-0.0620042	0.406916	0.292895	0.413165
s__Bacteroides.fragilis	-0.252648	0.110942	0.164863	0.413165
s__Bacteroides.ovatus	-0.0485974	0.794335	0.396701	1
s__Bacteroides.stercoris	-0.0770354	0.373046	0.285353	0.413165
s__Bacteroides.thetaiotaomicron	-0.197019	0.071252	0.124278	0.265666
s__Bacteroides.uniformis	-0.111419	0.631302	0.343225	1
s__Bacteroides.xylanisolvens	-0.0867251	0.402006	0.291857	0.413165
s__Bariatricus.comes	0.153838	0.0592086	0.112139	0.265666
s__Barnesiella.intestinihominis	-0.0839132	0.459118	0.302921	0.413165
s__Bifidobacterium.adolescentis	0.619564	0.0135998	0.0556017	0.152273
s__Bifidobacterium.bifidum	0.308076	0.111551	0.165406	0.413165
s__Bifidobacterium.catenulatum	0.34602	0.10496	0.159404	0.413165
s__Bifidobacterium.infantis	0.287385	0.100884	0.155544	0.413165
s__Bifidobacterium.longum	-0.0112555	0.959921	0.44278	1
s__Bifidobacterium.pseudocatenulatum	0.117392	0.608357	0.334929	1
s__Blautia_A.acetigignens	-0.07855	0.243513	0.245032	0.413165
s__Blautia_A.caecimuris	-0.058129	0.449315	0.301167	0.413165
s__Blautia_A.faecis	0.119367	0.279585	0.25861	0.413165
s__Blautia_A.fusiformis	0.0569412	0.763364	0.387223	1
s__Blautia_A.obeum	-0.132135	0.240433	0.243761	0.413165
s__Blautia_A.sp000436615	-0.148903	0.255788	0.249913	0.413165
s__Blautia_A.sp900066205	0.157992	0.00560544	0.034003	0.0535224
s__Blautia_A.sp900066335	-0.0215051	0.823732	0.40543	1
s__Blautia_A.wexlerae	-0.327425	0.0926335	0.14736	0.413165
s__CAG.103.sp000432375	0.0687489	0.450214	0.30133	0.413165
s__CAG.103.sp900757655	0.0694609	0.565781	0.318966	1
s__CAG.170.sp000432135	0.0711066	0.540542	0.315606	0.413165
s__CAG.170.sp900545925	0.0983262	0.149642	0.195202	0.413165
s__CAG.177.sp003514385	0.373335	0.00124177	0.0149034	0.0535224
s__CAG.217.sp000436335	0.169348	0.227548	0.23823	0.413165
s__CAG.302.sp934162325	0.217679	0.00795373	0.0407006	0.0782691
s__CAG.349.sp003539515	0.0131326	0.868989	0.418385	1
s__Clostridium.sp900540255	-0.122128	0.189974	0.219822	0.413165
s__Clostridium_A.leptum	-0.0613947	0.310065	0.268483	0.413165
s__Clostridium_AQ.innocuum	-0.110227	0.048479	0.102565	0.154061
s__Collinsella ssp.	0.127039	0.499892	0.30966	0.413165
s__Collinsella.intestinalis	-0.0546452	0.563829	0.318714	0.413165
s__Collinsella.sp900549275	-0.052732	0.563829	0.318714	0.413165
s__Collinsella.sp902363125	-0.0651857	0.385935	0.288332	0.413165
s__Coprococcus.aceti	0.192304	0.0269225	0.0810712	0.152273
s__Coprococcus_A.catus_A	0.0871564	0.0289595	0.0838282	0.152273
s__Cryptobacteroides.sp000431015	-0.0518205	0.563829	0.318714	0.413165
s__Dialister.invisus	0.463282	0.000640998	0.0105321	0.0136454
s__Dialister.sp000434475	-0.0790929	0.238833	0.243094	0.413165
s__Dorea.formicigenerans	-0.012699	0.842849	0.410972	1
s__Dorea_A.amylophila	0.0855139	0.261854	0.252221	0.413165
s__Dorea_A.longicatena	0.106292	0.381111	0.287233	0.413165
s__Dysosmobacter.welbionis	-0.124566	0.0500175	0.103631	0.154061
s__Eggerthella.lenta	-0.196513	0.00337242	0.0273891	0.0535224
s__Enterocloster.sp000431375	-0.051879	0.37183	0.285065	0.413165
s__Escherichia.coli	-0.359811	0.0355638	0.0914627	0.154061
s__Eubacterium_F.sp003491505	0.071443	0.211952	0.231033	0.413165
s__Eubacterium_G.ventriosum	0.148482	0.00570133	0.0342129	0.0782691
s__Eubacterium_I.ramulus	0.00456449	0.91992	0.432306	1
s__Eubacterium_R.sp000433975	-0.10497	0.231334	0.239893	0.413165
s__Eubacterium_R.sp000436835	0.0609921	0.391519	0.289579	0.413165
s__Eubacterium_R.sp003526845	0.124379	0.0712933	0.124316	0.265666
s__Evtepia.gabavorous	-0.0656904	0.0554417	0.107902	0.265666
s__Faecalibacillus.intestinalis	0.187722	0.0489661	0.102907	0.154061
s__Faecalibacterium.duncaniae	0.409988	0.0101885	0.0458549	0.152273
s__Faecalibacterium.longum	0.0227548	0.912197	0.430238	1
s__Faecalibacterium.prausnitzii	0.0651343	0.511078	0.311367	0.413165
s__Faecalibacterium.prausnitzii_D	0.267028	0.0939801	0.148731	0.413165
s__Faecalibacterium.prausnitzii_E	-0.0660589	0.417931	0.295159	0.413165
s__Faecalibacterium.prausnitzii_I	0.201464	0.00504418	0.032677	0.0535224
s__Faecalibacterium.prausnitzii_J	0.0936185	0.466717	0.304242	0.413165
s__Faecalibacterium.sp900539885	0.192247	0.0511651	0.104397	0.154061
s__Faecalibacterium.sp900539945	0.453136	8.04876e-09	5.79593e-07	0.0136454
s__Faecalibacterium.sp900758465	0.00745825	0.965036	0.444092	1
s__Faecalimonas.phoceensis	-0.128396	0.374282	0.285645	0.413165
s__Faecousia.sp003525905	-0.0684163	0.530699	0.31423	0.413165
s__Fimenecus.sp000432435	0.0169925	0.927053	0.434202	1
s__Flavonifractor.plautii	-0.178798	0.00499716	0.0325577	0.0535224
s__Fournierella.massiliensis	-0.062109	0.449777	0.301251	0.413165
s__Fusicatenibacter.saccharivorans	0.301195	0.179682	0.214084	0.413165
s__Gallintestinimicrobium.propionicum	0.122972	0.195521	0.22278	0.413165
s__Gemmiger.formicilis	0.168081	0.28252	0.259619	0.413165
s__Gemmiger.qucibialis	0.563773	0.00724346	0.0388711	0.0782691
s__Gemmiger.sp900539695	0.059091	0.327593	0.273609	0.413165
s__Gemmiger.sp900540775	0.0300711	0.682756	0.361098	1
s__Hominenteromicrobium.mulieris	0.0367844	0.705169	0.368583	1
s__Hominicoprocola.fusiformis	0.140037	0.235185	0.241552	0.413165
s__Hominicoprocola.sp900317525	0.130054	0.00896208	0.0430241	0.0883174
s__Hominilimicola.fabiformis	-0.0151147	0.861927	0.416401	1
s__Hominimerdicola.aceti	0.150706	0.364265	0.283241	0.413165
s__Hominisplanchenecus.faecis	0.135867	0.0221361	0.0736269	0.152273
s__Intestinibacter.bartlettii	0.047062	0.446865	0.30072	0.413165
s__Lachnospira.eligens_A	0.0568816	0.49157	0.308352	0.413165
s__Lachnospira.pectinoschiza_A	0.165605	0.0411973	0.0968436	0.154061
s__Lachnospira.sp000436535	-0.0824907	0.289573	0.26199	0.413165
s__Lachnospira.sp000437735	-0.0930352	0.298935	0.265027	0.413165
s__Lentihominibacter.faecis	0.0511877	0.116249	0.169514	0.413165
s__Limisoma.sp000437795	0.0971472	0.235738	0.241787	0.413165
s__Mediterraneibacter.faecis	-0.140023	0.454811	0.302157	0.413165
s__Mediterraneibacter.lactaris	-0.145209	0.291591	0.262655	0.413165
s__Mediterraneibacter.torques	-0.290923	0.0219826	0.0733624	0.152273
s__Odoribacter.splanchnicus	0.0379709	0.414548	0.294473	0.413165
s__Oliverpabstia.tarda	0.163701	0.0339224	0.0897289	0.152273
s__Parabacteroides.distasonis	-0.0875908	0.471617	0.305078	0.413165
s__Parabacteroides.merdae	-0.0959184	0.416055	0.294779	0.413165
s__PeH17.sp000435055	-0.050175	0.623987	0.340603	1
s__Phascolarctobacterium.faecium	0.0761205	0.297575	0.264594	0.413165
s__Phocaeicola.dorei	0.164847	0.434841	0.298474	0.413165
s__Phocaeicola.massiliensis	0.0567894	0.605973	0.334055	1
s__Phocaeicola.vulgatus	-0.2361	0.266803	0.254057	0.413165
s__Prevotella.buccae	-0.0856993	0.498717	0.309477	0.413165
s__Prevotella.copri_B	0.502121	0.00329616	0.0270831	0.0535224
s__Prevotella.copri_C	0.262096	0.0150731	0.0592803	0.152273
s__Prevotella.copri_F	-0.121934	0.410176	0.293574	0.413165
s__Prevotella.sp015074785	0.286425	0.0526792	0.105373	0.198932
s__Prevotella.sp022741625	-0.0471095	0.563829	0.318714	0.413165
s__Pseudoruminococcus.massiliensis	0.0386624	0.741787	0.380442	1
s__Romboutsia.timonensis	0.100704	0.216883	0.233371	0.413165
s__Roseburia.hominis	0.0932056	0.0521891	0.105062	0.154061
s__Roseburia.intestinalis	0.0300083	0.84255	0.410886	1
s__Roseburia.inulinivorans	0.0747963	0.539955	0.315525	0.413165
s__Ruminiclostridium_E.siraeum	-0.0347248	0.679189	0.359891	1
s__Ruminococcus_B.gnavus	-0.327047	0.0520926	0.105	0.154061
s__Ruminococcus_C.callidus	0.0389801	0.539172	0.315417	0.413165
s__Ruminococcus_E.bromii_B	0.616236	0.0659013	0.11913	0.265666
s__Ruminococcus_E.intestinalis	0.242757	0.139597	0.188063	0.413165
s__Ruminococcus_E.sp934476515	0.0402727	0.742838	0.380775	1
s__Ruthenibacterium.lactatiformans	-0.146335	0.0286743	0.0834552	0.152273
s__Sarcina.ventriculi	-0.0612535	0.419562	0.295487	0.413165
s__Scatavimonas.sp900540275	-0.0772665	0.495997	0.309052	0.413165
s__Sellimonas.intestinalis	-0.121395	0.0316416	0.0871487	0.152273
s__SFEL01.sp004557245	-0.00693827	0.930328	0.435069	1
s__Streptococcus.salivarius	-0.1009	0.23323	0.240713	0.413165
s__Streptococcus.salivarius_D	-0.0623425	0.435354	0.298572	0.413165
s__Streptococcus.thermophilus	-0.0763592	0.33348	0.27525	0.413165
s__Sutterella.wadsworthensis	0.0571937	0.496504	0.309132	0.413165
s__Sutterella.wadsworthensis_A	0.0163412	0.821203	0.404689	1
s__Thomasclavelia.ramosa	-0.268701	0.0212017	0.0719883	0.152273
s__Tidjanibacter.inops	-0.0299676	0.713456	0.371306	1
s__UBA11524.sp000437595	0.335559	0.000351076	0.00886225	0.0136454
s__Veillonella.parvula_A	-0.0902258	0.189942	0.219805	0.413165
s__Vescimonas.cirricatena	0.0150426	0.847643	0.412346	1
s__Vescimonas.coprocola	-0.0199053	0.836868	0.409249	1
s__Vescimonas.sp000435555	0.245069	0.0005886	0.0103224	0.0136454
s__Vescimonas.sp000435975	0.0393127	0.654252	0.351319	1
s__Vescimonas.sp900547745	-0.044706	0.602904	0.332926	1

## Sheet: B - C1
B: C1 compared with HC
Phylum	Estimate	p-value	q-value	lfdr
p__Actinomycetota	-0.050956	0.796884	0.435921	1
p__Bacillota	-0.12262	0.362512	0.378579	0.460346
p__Bacillota_A	0.057634	0.41717	0.387599	0.460346
p__Bacillota_C	0.0590197	0.734533	0.416003	1
p__Bacillota_I	0.118127	0.586122	0.406098	0.460346
p__Bacteroidota	0.0786793	0.692655	0.413594	0.460346
p__Desulfobacterota	-0.0496984	0.232406	0.344339	0.460346
p__Methanobacteriota	0.112538	0.135951	0.292112	0.460346
p__Pseudomonadota	-0.0966203	0.597606	0.407019	0.460346
p__Verrucomicrobiota	-0.391743	0.0152064	0.0748656	0.460346
Family	Estimate	p-value	q-value	lfdr
f__Acidaminococcaceae	0.105523	0.255249	0.44863	1
f__Acutalibacteraceae	0.285312	0.246036	0.439553	1
f__Akkermansiaceae	-0.359217	0.0264166	0.296527	0.296527
f__Anaerotignaceae	0.00642352	0.865893	0.734058	1
f__Anaerovoracaceae	-0.0235055	0.694687	0.688906	1
f__Aristaeellaceae	0.26045	0.057282	0.332686	0.437978
f__Bacteroidaceae	0.0539838	0.796068	0.717326	1
f__Barnesiellaceae	0.00768522	0.938906	0.74956	1
f__Bifidobacteriaceae	0.0819194	0.745875	0.703935	1
f__Borkfalkiaceae	0.0321339	0.394225	0.556871	1
f__Burkholderiaceae	-0.0231671	0.776765	0.712322	1
f__Butyricicoccaceae	-0.00567472	0.917949	0.745298	1
f__CAG.138	-0.0548832	0.667958	0.680436	1
f__CAG.239	0.278638	0.0319581	0.296527	0.296527
f__CAG.288	-0.0231981	0.813269	0.72164	1
f__CAG.508	0.210162	0.077598	0.355032	0.437978
f__CAG.917	0.0610749	0.226203	0.425379	0.479473
f__Clostridiaceae	-0.0636005	0.577406	0.647962	1
f__Coprobacillaceae	-0.154518	0.183945	0.414632	0.479473
f__Coriobacteriaceae	-0.0696251	0.809662	0.720746	1
f__Desulfovibrionaceae	-0.0496984	0.232406	0.426663	0.906606
f__Dialisteraceae	0.0827412	0.640569	0.671264	1
f__Eggerthellaceae	-0.094312	0.169422	0.40988	0.479473
f__Enterobacteriaceae	-0.374784	0.0246005	0.296527	0.296527
f__Erysipelotrichaceae	-0.186504	0.141721	0.398573	0.479473
f__Lachnospiraceae	0.0536656	0.70227	0.691228	1
f__Lactobacillaceae	-0.0427537	0.215158	0.422929	0.479473
f__Marinifilaceae	0.0266992	0.578086	0.648231	1
f__Methanobacteriaceae	0.112538	0.135951	0.395739	0.479473
f__Muribaculaceae	0.248966	0.0924893	0.366198	0.437978
f__Oscillospiraceae	-0.149467	0.567308	0.643927	1
f__Peptostreptococcaceae	0.113887	0.350615	0.527781	1
f__Rikenellaceae	-0.0129431	0.959025	0.753518	1
f__Ruminococcaceae	0.295077	0.0941387	0.367252	0.479473
f__Selenomonadaceae	-0.140734	0.225421	0.425212	0.479473
f__Streptococcaceae	-0.0902902	0.500036	0.614491	1
f__Tannerellaceae	-0.0541496	0.605952	0.65889	1
f__UBA1381	-0.0099176	0.912407	0.744147	1
f__UBA660	0.416615	0.0380047	0.296527	0.437978
f__UBA932	0.0408386	0.818008	0.722806	1
f__Veillonellaceae	-0.0783173	0.165967	0.408645	0.479473
Genus	Estimate	p-value	q-value	lfdr
g__Acetatifactor	0.135841	0.190591	0.446351	0.649951
g__Agathobacter	0.531237	0.0424141	0.229984	0.245304
g__Agathobaculum	0.00763889	0.874057	0.770027	1
g__Akkermansia	-0.359217	0.0264166	0.221604	0.245304
g__Alistipes	-0.0331771	0.893243	0.77385	1
g__Alistipes_A	-0.0121664	0.888126	0.772843	1
g__Alitiscatomonas	-0.039566	0.278205	0.515914	1
g__Anaerobutyricum	-0.141756	0.206891	0.457645	0.649951
g__Anaerostipes	0.114507	0.536449	0.672671	1
g__Anthropogastromicrobium	0.167341	0.12157	0.378954	0.649951
g__Bacteroides	-0.224914	0.271338	0.50967	1
g__Bariatricus	0.0814165	0.335602	0.562483	1
g__Barnesiella	0.00768522	0.938906	0.782456	1
g__Bifidobacterium	0.0819194	0.745875	0.740752	1
g__Blautia	-0.00923312	0.700252	0.728447	1
g__Blautia_A	-0.212319	0.158405	0.419641	0.649951
g__CAG.103	-0.0812702	0.646349	0.712316	1
g__CAG.170	0.0110808	0.948926	0.784257	1
g__CAG.177	0.338109	0.0384791	0.228525	0.245304
g__CAG.217	0.0961148	0.570839	0.686203	1
g__CAG.302	0.211092	0.0785025	0.308408	0.649951
g__CAG.349	0.0507168	0.311662	0.544194	1
g__Clostridium	-0.0453418	0.684056	0.723794	1
g__Clostridium_A	-0.0442577	0.460717	0.638326	1
g__Clostridium_AQ	-0.0311566	0.118496	0.374899	0.649951
g__Collinsella	-0.0693984	0.810211	0.756321	1
g__Coprococcus	0.174856	0.141009	0.402065	0.649951
g__Coprococcus_A	0.0140058	0.75075	0.742	1
g__Cryptobacteroides	0.0408386	0.818008	0.758082	1
g__Dialister	0.0827412	0.640569	0.710472	1
g__Dorea	-0.12364	0.0445953	0.230689	0.245304
g__Dorea_A	0.0237429	0.85291	0.765662	1
g__Dorea_D	-0.0807857	0.127405	0.386332	0.649951
g__Dysosmobacter	-0.0355497	0.601038	0.697195	1
g__Eggerthella	-0.0854828	0.0166616	0.20974	0.245304
g__Enterocloster	-0.0549622	0.229686	0.471491	0.649951
g__Escherichia	-0.339198	0.043885	0.230467	0.245304
g__Eubacterium_F	0.0849518	0.231162	0.472318	0.649951
g__Eubacterium_G	0.200863	0.0147327	0.205832	0.245304
g__Eubacterium_I	-0.00622924	0.871795	0.769568	1
g__Eubacterium_R	0.0528714	0.744972	0.740519	1
g__Evtepia	-0.0618504	0.0877654	0.326517	0.649951
g__Faecalibacillus	0.0351883	0.733593	0.73755	1
g__Faecalibacterium	0.447732	0.030262	0.224358	0.245304
g__Faecalimonas	-0.0104307	0.885816	0.772385	1
g__Faecousia	-0.172563	0.203265	0.455243	0.649951
g__Fimenecus	-0.267062	0.255043	0.494188	1
g__Flavonifractor	-0.0627512	0.0481646	0.231712	0.649951
g__Fournierella	-0.00288307	0.4115	0.611858	1
g__Fusicatenibacter	0.099417	0.659822	0.716525	1
g__Gallintestinimicrobium	0.0954024	0.409158	0.610502	1
g__Gemmiger	0.174041	0.36365	0.582127	1
g__Hominenteromicrobium	-0.0579525	0.605124	0.698624	1
g__Hominicoprocola	0.0526401	0.718977	0.733636	1
g__Hominilimicola	-0.0099176	0.912407	0.777543	1
g__Hominimerdicola	-0.0359059	0.856481	0.76641	1
g__Hominisplanchenecus	0.099661	0.182003	0.43985	0.649951
g__Intestinibacter	0.0987618	0.0997558	0.347289	0.649951
g__Lachnospira	0.217066	0.131823	0.391656	0.649951
g__Lentihominibacter	-0.00960255	0.82795	0.760291	1
g__Limisoma	0.0677467	0.56501	0.683989	1
g__Mediterraneibacter	-0.556523	0.00057412	0.0414299	0.245304
g__Methanobrevibacter_A	0.107801	0.142067	0.403209	0.649951
g__Odoribacter	0.057306	0.157737	0.419012	0.649951
g__Oliverpabstia	0.0423139	0.656943	0.715636	1
g__Onthocola_B	0.158882	0.119909	0.376778	0.649951
g__Otoolea	-0.000881545	0.979467	0.789569	1
g__Parabacteroides	-0.0541496	0.605952	0.698912	1
g__PeH17	-0.0676169	0.496839	0.655564	1
g__Phascolarctobacterium	0.149456	0.0128262	0.201024	0.245304
g__Phocaeicola	0.0259413	0.900038	0.775173	1
g__Prevotella	0.446161	0.221484	0.466745	0.649951
g__Pseudoruminococcus	0.0524928	0.694436	0.726795	1
g__Romboutsia	0.00116568	0.99143	0.791579	1
g__Roseburia	0.324899	0.0293577	0.22377	0.245304
g__Ruminiclostridium_E	-0.0183764	0.854322	0.765958	1
g__Ruminococcus_B	-0.0612513	0.236331	0.475159	1
g__Ruminococcus_C	0.0669335	0.506324	0.659821	1
g__Ruminococcus_E	0.267396	0.451443	0.633618	1
g__Ruthenibacterium	-0.169172	0.0470889	0.231419	0.245304
g__Sarcina	-0.00875749	0.804996	0.755129	1
g__Scatavimonas
g__Sellimonas	-0.00730102	0.534734	0.671966	1
g__SFEL01	-0.00964874	0.899443	0.775058	1
g__Streptococcus	-0.0987325	0.460634	0.638284	1
g__Sutterella	0.0936921	0.289186	0.525576	1
g__Thomasclavelia	-0.0570554	0.0316453	0.225199	0.245304
g__Tidjanibacter	0.0411113	0.477021	0.646315	1
g__UBA11524	0.293822	0.021165	0.216416	0.245304
g__Veillonella	-0.0783173	0.165967	0.426527	0.649951
g__Ventricola	-0.0345554	0.499653	0.656838	1
g__Vescimonas	-0.000491762	0.997894	0.792649	1
Species	Estimate	p-value	q-value	lfdr
s__Acetatifactor.acetigignens	0.0835088	0.139573	0.346144	0.562393
s__Acetatifactor.intestinalis	0.0717244	0.433915	0.605171	1
s__Agathobacter.faecis	0.125003	0.569802	0.668077	1
s__Agathobacter.rectalis	0.440731	0.104506	0.307278	0.505513
s__Agathobaculum.butyriciproducens	-0.0491846	0.222694	0.441587	0.901656
s__Akkermansia.muciniphila	-0.26039	0.102748	0.30523	0.505513
s__Alistipes.communis	0.0136863	0.792767	0.736866	1
s__Alistipes.dispar	-0.00800334	0.4115	0.59243	1
s__Alistipes.finegoldii	-0.282915	0.0736723	0.268636	0.444552
s__Alistipes.onderdonkii	-0.190677	0.295807	0.510978	1
s__Alistipes.putredinis	0.116529	0.537978	0.655212	1
s__Alistipes.shahii	0.0604047	0.449427	0.613532	1
s__Alitiscatomonas.sp900066535	-0.0149905	0.488297	0.633006	1
s__Anaerobutyricum.hallii	-0.0462226	0.709081	0.714671	1
s__Anaerostipes.amylophilus	0.0988294	0.375165	0.569933	1
s__Anaerostipes.hadrus	0.00603969	0.975243	0.775024	1
s__Anthropogastromicrobium.aceti	0.167341	0.12157	0.327496	0.562393
s__Bacteroides.caccae	0.0158564	0.865963	0.753627	1
s__Bacteroides.cellulosilyticus	0.00612011	0.757459	0.727937	1
s__Bacteroides.fragilis	-0.236225	0.0872893	0.28631	0.444552
s__Bacteroides.ovatus	0.0827488	0.576519	0.670671	1
s__Bacteroides.stercoris	-0.139104	0.173942	0.386845	0.863293
s__Bacteroides.thetaiotaomicron	-0.177937	0.0658364	0.256553	0.444552
s__Bacteroides.uniformis	-0.0158035	0.940508	0.768637	1
s__Bacteroides.xylanisolvens	-0.0310391	0.704667	0.713396	1
s__Bariatricus.comes	0.0814165	0.335602	0.542432	1
s__Barnesiella.intestinihominis	0.00768522	0.938906	0.768334	1
s__Bifidobacterium.adolescentis	0.0343285	0.901961	0.761111	1
s__Bifidobacterium.bifidum	0.130845	0.582171	0.672821	1
s__Bifidobacterium.catenulatum	0.090184	0.741424	0.723679	1
s__Bifidobacterium.infantis	0.0141593	0.946239	0.769716	1
s__Bifidobacterium.longum	0.00558482	0.981144	0.776074	1
s__Bifidobacterium.pseudocatenulatum	0.190574	0.326881	0.535889	1
s__Blautia_A.acetigignens	-0.0398408	0.108335	0.311597	0.562393
s__Blautia_A.caecimuris
s__Blautia_A.faecis	0.16376	0.038762	0.243847	0.262789
s__Blautia_A.fusiformis	-0.00814469	0.964044	0.773003	1
s__Blautia_A.obeum	-0.36145	0.00351502	0.14154	0.262789
s__Blautia_A.sp000436615	-0.248271	0.145176	0.351359	0.562393
s__Blautia_A.sp900066205	0.107174	0.134244	0.34094	0.562393
s__Blautia_A.sp900066335	-0.147414	0.241952	0.460818	1
s__Blautia_A.wexlerae	-0.111929	0.516074	0.645762	1
s__CAG.103.sp000432375	0.00159053	0.988587	0.777384	1
s__CAG.103.sp900757655	-0.0823408	0.618576	0.686032	1
s__CAG.170.sp000432135	-0.0705	0.658472	0.699335	1
s__CAG.170.sp900545925	0.12863	0.00702438	0.18394	0.262789
s__CAG.177.sp003514385	0.342523	0.0341428	0.241492	0.262789
s__CAG.217.sp000436335	0.0961148	0.570839	0.66848	1
s__CAG.302.sp934162325	0.204137	0.0826814	0.280741	0.444552
s__CAG.349.sp003539515	0.0507168	0.311662	0.524014	1
s__Clostridium.sp900540255	-0.132208	0.196886	0.413904	0.901656
s__Clostridium_A.leptum	-0.0442577	0.460717	0.619398	1
s__Clostridium_AQ.innocuum	-0.0311566	0.118496	0.323985	0.562393
s__Collinsella ssp.	-0.0749421	0.748907	0.725682	1
s__Collinsella.intestinalis
s__Collinsella.sp900549275	-0.107757	0.4115	0.59243	1
s__Collinsella.sp902363125	-0.0421413	0.435432	0.606005	1
s__Coprococcus.aceti	0.101597	0.395066	0.582553	1
s__Coprococcus_A.catus_A	-0.00148984	0.972347	0.774504	1
s__Cryptobacteroides.sp000431015	-0.105894	0.4115	0.59243	1
s__Dialister.invisus	0.337818	0.0586145	0.249949	0.262789
s__Dialister.sp000434475	-0.161625	0.0850238	0.28362	0.444552
s__Dorea.formicigenerans	-0.12364	0.0445953	0.246168	0.262789
s__Dorea_A.amylophila	0.0641587	0.389627	0.579178	1
s__Dorea_A.longicatena	-0.0235824	0.866682	0.753781	1
s__Dysosmobacter.welbionis	-0.109921	0.039698	0.244262	0.262789
s__Eggerthella.lenta	-0.0854828	0.0166616	0.222567	0.262789
s__Enterocloster.sp000431375	-0.0282079	0.409616	0.591321	1
s__Escherichia.coli	-0.335462	0.0460096	0.246647	0.262789
s__Eubacterium_F.sp003491505	0.0496645	0.464045	0.621093	1
s__Eubacterium_G.ventriosum	0.103947	0.150235	0.355855	0.863293
s__Eubacterium_I.ramulus	-0.00356378	0.92482	0.765632	1
s__Eubacterium_R.sp000433975	-0.0530944	0.4115	0.59243	1
s__Eubacterium_R.sp000436835	0.00198245	0.984265	0.776625	1
s__Eubacterium_R.sp003526845	0.145488	0.0818203	0.279656	0.444552
s__Evtepia.gabavorous	-0.0905259	0.022486	0.231755	0.262789
s__Faecalibacillus.intestinalis	0.0832196	0.435559	0.606074	1
s__Faecalibacterium.duncaniae	0.322972	0.0894869	0.288835	0.444552
s__Faecalibacterium.longum	0.195156	0.21579	0.434494	0.901656
s__Faecalibacterium.prausnitzii	-0.0754659	0.571105	0.668583	1
s__Faecalibacterium.prausnitzii_D	0.273375	0.0652086	0.255905	0.347999
s__Faecalibacterium.prausnitzii_E	-0.0450509	0.305575	0.519093	1
s__Faecalibacterium.prausnitzii_I	0.212197	0.00193007	0.112775	0.20531
s__Faecalibacterium.prausnitzii_J	0.00959194	0.946674	0.769797	1
s__Faecalibacterium.sp900539885	0.197237	0.0588244	0.249993	0.262789
s__Faecalibacterium.sp900539945	0.384359	0.0001159	0.0140009	0.20531
s__Faecalibacterium.sp900758465	0.111259	0.325261	0.534654	1
s__Faecalimonas.phoceensis	0.00613935	0.93194	0.767005	1
s__Faecousia.sp003525905	-0.246729	0.0547922	0.2491	0.262789
s__Fimenecus.sp000432435	-0.267062	0.255043	0.473934	1
s__Flavonifractor.plautii	-0.0627512	0.0481646	0.247327	0.262789
s__Fournierella.massiliensis
s__Fusicatenibacter.saccharivorans	0.102158	0.651921	0.697228	1
s__Gallintestinimicrobium.propionicum	0.0954024	0.409158	0.591051	1
s__Gemmiger.formicilis	-0.0154973	0.929083	0.766456	1
s__Gemmiger.qucibialis	0.241183	0.291035	0.506913	1
s__Gemmiger.sp900539695	0.012749	0.865236	0.753471	1
s__Gemmiger.sp900540775	-0.0100246	0.920398	0.764771	1
s__Hominenteromicrobium.mulieris	-0.023752	0.827842	0.745173	1
s__Hominicoprocola.fusiformis	0.04416	0.732621	0.721284	1
s__Hominicoprocola.sp900317525	0.136089	0.0154139	0.219843	0.262789
s__Hominilimicola.fabiformis	-0.0099176	0.912407	0.763199	1
s__Hominimerdicola.aceti	-0.0359059	0.856481	0.751577	1
s__Hominisplanchenecus.faecis	0.106817	0.149942	0.355599	0.562393
s__Intestinibacter.bartlettii	0.0982597	0.0559652	0.249372	0.262789
s__Lachnospira.eligens_A	0.0857467	0.314408	0.526201	1
s__Lachnospira.pectinoschiza_A	0.194371	0.0275704	0.236915	0.262789
s__Lachnospira.sp000436535	-0.0561601	0.184033	0.398918	0.863293
s__Lachnospira.sp000437735	-0.0533338	0.508342	0.642301	1
s__Lentihominibacter.faecis	3.20186e-05	0.999328	0.779249	1
s__Limisoma.sp000437795	0.0677467	0.56501	0.666201	1
s__Mediterraneibacter.faecis	-0.313559	0.0454843	0.246473	0.262789
s__Mediterraneibacter.lactaris	-0.228284	0.10782	0.311026	0.505513
s__Mediterraneibacter.torques	-0.21847	0.0151202	0.219147	0.262789
s__Odoribacter.splanchnicus	0.057306	0.157737	0.366089	0.863293
s__Oliverpabstia.tarda	0.0688551	0.435254	0.605907	1
s__Parabacteroides.distasonis	-0.0250688	0.785168	0.734994	1
s__Parabacteroides.merdae	-0.0607011	0.269428	0.48763	1
s__PeH17.sp000435055	-0.0676169	0.496839	0.637025	1
s__Phascolarctobacterium.faecium	0.149456	0.0128262	0.212826	0.262789
s__Phocaeicola.dorei	0.37008	0.0547909	0.2491	0.262789
s__Phocaeicola.massiliensis	0.143037	0.0576277	0.24974	0.262789
s__Phocaeicola.vulgatus	-0.480986	0.0431409	0.245644	0.262789
s__Prevotella.buccae	-0.00972655	0.4115	0.59243	1
s__Prevotella.copri_B	0.514002	0.0352618	0.242114	0.262789
s__Prevotella.copri_C	0.262096	0.0915966	0.291184	0.505513
s__Prevotella.copri_F	-0.128797	0.4115	0.59243	1
s__Prevotella.sp015074785	0.222066	0.258086	0.476892	1
s__Prevotella.sp022741625	-0.0962672	0.4115	0.59243	1
s__Pseudoruminococcus.massiliensis	0.0524928	0.694436	0.710396	1
s__Romboutsia.timonensis	0.00116568	0.99143	0.777881	1
s__Roseburia.hominis	0.0742784	0.23338	0.452151	0.901656
s__Roseburia.intestinalis	0.152632	0.179988	0.394153	0.863293
s__Roseburia.inulinivorans	0.170112	0.12416	0.330374	0.562393
s__Ruminiclostridium_E.siraeum	-0.0364997	0.715658	0.71655	1
s__Ruminococcus_B.gnavus	-0.0612513	0.236331	0.454983	1
s__Ruminococcus_C.callidus	-0.0394012	0.648016	0.695959	1
s__Ruminococcus_E.bromii_B	0.176717	0.656672	0.698759	1
s__Ruminococcus_E.intestinalis	0.207813	0.300581	0.514978	1
s__Ruminococcus_E.sp934476515	-0.0030872	0.984537	0.776673	1
s__Ruthenibacterium.lactatiformans	-0.170474	0.0417177	0.245098	0.262789
s__Sarcina.ventriculi	-0.00875749	0.804996	0.739823	1
s__Scatavimonas.sp900540275
s__Sellimonas.intestinalis	-0.00730102	0.534734	0.653844	1
s__SFEL01.sp004557245	-0.00964874	0.899443	0.760603	1
s__Streptococcus.salivarius	-0.0147971	0.755524	0.72743	1
s__Streptococcus.salivarius_D	-0.0424084	0.4115	0.59243	1
s__Streptococcus.thermophilus	-0.104339	0.232696	0.451489	0.901656
s__Sutterella.wadsworthensis	0.0600481	0.505835	0.641164	1
s__Sutterella.wadsworthensis_A	0.067468	0.0600749	0.250246	0.347999
s__Thomasclavelia.ramosa	-0.0196984	0.237564	0.456274	1
s__Tidjanibacter.inops	0.0411113	0.477021	0.627562	1
s__UBA11524.sp000437595	0.293822	0.021165	0.230059	0.262789
s__Veillonella.parvula_A	-0.0331002	0.140026	0.346575	0.562393
s__Vescimonas.cirricatena	-0.0273856	0.806945	0.740288	1
s__Vescimonas.coprocola	-0.153527	0.185967	0.401162	0.901656
s__Vescimonas.sp000435555	0.242744	0.0157964	0.220716	0.262789
s__Vescimonas.sp000435975	-0.0442949	0.719747	0.717706	1
s__Vescimonas.sp900547745	0.00487876	0.235431	0.454123	0.901656

## Sheet: C - C2
C: C2 compared with HC
Phylum	Estimate	p-value	q-value	lfdr
p__Actinomycetota	0.861762	0.00350292	0.00475372	0.0235646
p__Bacillota	-0.462862	0.0276233	0.0156909	0.0235646
p__Bacillota_A	0.125444	0.0756192	0.0199142	0.0235646
p__Bacillota_C	0.262015	0.107688	0.0208773	0.0571874
p__Bacillota_I	-0.0365525	0.855078	0.118368	1
p__Bacteroidota	-0.32901	0.149829	0.0254161	0.0582179
p__Desulfobacterota	-0.0823254	0.0888607	0.0203848	0.0235646
p__Methanobacteriota	0.110619	0.188377	0.0287284	1
p__Pseudomonadota	-0.350139	0.0900278	0.0204205	0.0235646
p__Verrucomicrobiota	-0.394169	0.107218	0.0208669	0.0235646
Family	Estimate	p-value	q-value	lfdr
f__Acidaminococcaceae	-0.0489598	0.675252	0.378028	1
f__Acutalibacteraceae	1.1195	0.000357065	0.00338291	0.0242289
f__Akkermansiaceae	-0.396474	0.100287	0.0921013	0.163168
f__Anaerotignaceae	-0.0305326	0.506175	0.313	1
f__Anaerovoracaceae	0.0549744	0.524825	0.320833	1
f__Aristaeellaceae	0.37279	0.00731888	0.0186286	0.0242289
f__Bacteroidaceae	-0.188057	0.49825	0.309617	1
f__Barnesiellaceae	-0.171695	0.199502	0.152234	1
f__Bifidobacteriaceae	1.04493	0.00247442	0.0128249	0.0242289
f__Borkfalkiaceae	-0.0310222	0.805201	0.420208	1
f__Burkholderiaceae	-0.0857089	0.458676	0.292212	1
f__Butyricicoccaceae	0.0360706	0.474259	0.299169	1
f__CAG.138	0.025455	0.862597	0.43707	1
f__CAG.239	0.111039	0.477282	0.300503	1
f__CAG.288	0.0664915	0.00525732	0.0170804	0.0242289
f__CAG.508	0.222569	0.0389546	0.0546352	0.163168
f__CAG.917	-0.0204361	0.865437	0.437878	1
f__Clostridiaceae	-0.255791	0.0979639	0.0911595	0.163168
f__Coprobacillaceae	-0.379051	0.00839895	0.0191992	0.0242289
f__Coriobacteriaceae	0.500015	0.0452039	0.060168	0.163168
f__Desulfovibrionaceae	-0.0823254	0.0888607	0.0872165	0.163168
f__Dialisteraceae	0.579774	1.12754e-05	0.00021365	0.00655217
f__Eggerthellaceae	-0.182437	0.0483813	0.0627703	0.163168
f__Enterobacteriaceae	-0.511501	0.00786553	0.0189327	0.0242289
f__Erysipelotrichaceae	-0.269142	0.0105865	0.0200597	0.127961
f__Lachnospiraceae	-0.0518421	0.741169	0.400164	1
f__Lactobacillaceae	-0.210157	0.0866294	0.0861833	0.163168
f__Marinifilaceae	-0.0116939	0.847052	0.4326	1
f__Methanobacteriaceae	0.110619	0.188377	0.146224	0.500678
f__Muribaculaceae	0.346072	0.010318	0.0199703	0.0242289
f__Oscillospiraceae	0.397992	0.10039	0.0921421	0.163168
f__Peptostreptococcaceae	0.149674	0.151099	0.124482	0.500678
f__Rikenellaceae	-0.180281	0.577594	0.342057	1
f__Ruminococcaceae	0.316677	0.0599539	0.0712302	0.163168
f__Streptococcaceae	-0.304012	0.103451	0.0933446	0.451425
f__Tannerellaceae	-0.296625	0.143357	0.119796	0.451425
f__UBA1381	-0.0200952	0.840999	0.430841	1
f__UBA660	0.475461	0.00818432	0.0190953	0.0242289
f__UBA932	0.146733	0.225192	0.168534	1
f__Veillonellaceae	-0.316772	0.0173396	0.0298689	0.163168
Genus	Estimate	p-value	q-value	lfdr
g__Acetatifactor	0.0484038	0.737756	0.363425	1
g__Agathobacter	1.46251	1.12128e-06	2.25014e-05	0.000122879
g__Agathobaculum	0.0855402	0.0223478	0.0282282	0.0616155
g__Akkermansia	-0.396474	0.100287	0.0825948	0.231565
g__Alistipes	-0.192269	0.535894	0.293135	1
g__Alistipes_A	0.0261953	0.667769	0.340695	1
g__Alitiscatomonas	-0.224221	0.0101788	0.0176532	0.0503447
g__Anaerobutyricum	0.0403234	0.766995	0.372464	1
g__Anaerostipes	-0.140731	0.551621	0.299165	1
g__Anthropogastromicrobium	0.297433	0.0226942	0.0284636	0.100973
g__Bacteroides	-0.687851	0.0140337	0.0214855	0.0503447
g__Bariatricus	0.223242	0.0123096	0.0198887	0.0503447
g__Barnesiella	-0.171695	0.199502	0.136824	0.432876
g__Bifidobacterium	1.04493	0.00247442	0.00584185	0.0503447
g__Blautia	-0.274249	0.0150182	0.0223244	0.0616155
g__Blautia_A	-0.268435	0.191065	0.132813	0.432876
g__CAG.103	0.379035	0.00173308	0.00443113	0.022843
g__CAG.170	0.252716	0.0744517	0.0675213	0.231565
g__CAG.177	0.402864	0.00765219	0.0145364	0.0503447
g__CAG.217	0.239529	0.135143	0.103209	0.432876
g__CAG.302	0.21994	0.0579123	0.0561592	0.231565
g__CAG.349	-0.0228856	0.837535	0.393249	1
g__Clostridium	-0.102932	0.37131	0.223202	1
g__Clostridium_A	-0.0778177	0.224944	0.148295	0.432876
g__Clostridium_AQ	-0.190551	0.00900964	0.0162812	0.0503447
g__Collinsella	0.500015	0.0452039	0.0462996	0.231565
g__Coprococcus	0.363932	1.03062e-05	8.27282e-05	0.000187578
g__Coprococcus_A	0.177479	1.49798e-05	0.000100203	0.00212658
g__Cryptobacteroides	0.146733	0.225192	0.148403	1
g__Dialister	0.583518	1.0293e-05	8.26937e-05	0.000122879
g__Dorea	0.0936191	0.127694	0.0988182	0.432876
g__Dorea_A	0.289626	0.0200251	0.026559	0.0616155
g__Dorea_D	-0.103171	0.208508	0.140989	0.432876
g__Dysosmobacter	0.0254586	0.763288	0.371332	1
g__Eggerthella	-0.302918	0.000279907	0.00102128	0.00544545
g__Enterocloster	-0.353267	0.000465646	0.00151094	0.00544545
g__Escherichia	-0.389204	0.0335599	0.0370863	0.100973
g__Eubacterium_F	0.139134	0.0305972	0.0349453	0.100973
g__Eubacterium_G	0.355904	3.22708e-07	1.2952e-05	3.20509e-05
g__Eubacterium_I	0.0224918	0.689226	0.347834	1
g__Eubacterium_R	0.0534534	0.736132	0.362916	1
g__Evtepia	-0.0048904	0.881123	0.405417	1
g__Faecalibacillus	0.197482	0.0977172	0.0812204	0.231565
g__Faecalibacterium	0.237732	0.374017	0.224464	1
g__Faecalimonas	-0.307224	0.1076	0.0863708	0.432876
g__Faecousia	0.182861	0.103893	0.084481	0.231565
g__Fimenecus	0.289211	0.0306036	0.0349502	0.100973
g__Flavonifractor	-0.29001	0.000220637	0.00089616	0.00212658
g__Fournierella	-0.127271	0.268088	0.171814	1
g__Fusicatenibacter	0.410618	0.0785981	0.0701427	0.231565
g__Gallintestinimicrobium	0.0153107	0.907702	0.412601	1
g__Gemmiger	1.00072	6.8335e-06	7.09473e-05	0.000122879
g__Hominenteromicrobium	0.0618898	0.54052	0.29492	1
g__Hominicoprocola	0.307963	0.0205093	0.0269205	0.0616155
g__Hominilimicola	-0.0200952	0.840999	0.394234	1
g__Hominimerdicola	0.329543	0.0352463	0.038244	0.100973
g__Hominisplanchenecus	0.163707	0.0139338	0.0213975	0.0503447
g__Intestinibacter	-0.0121944	0.890977	0.408101	1
g__Lachnospira	-0.0673203	0.697154	0.350433	1
g__Lentihominibacter	0.106915	0.00230853	0.00554528	0.022843
g__Limisoma	0.125323	0.225192	0.148403	1
g__Mediterraneibacter	-0.335288	0.162387	0.118327	0.432876
g__Methanobrevibacter_A	0.105095	0.203323	0.138605	0.432876
g__Odoribacter	0.0194414	0.729554	0.360843	1
g__Oliverpabstia	0.14329	0.268703	0.17214	1
g__Onthocola_B	0.166507	0.0949318	0.0797021	0.231565
g__Otoolea	-0.0989449	0.0703267	0.0648276	0.231565
g__Parabacteroides	-0.296625	0.143357	0.107918	0.432876
g__PeH17	-0.0334598	0.763596	0.371427	1
g__Phascolarctobacterium	0.00584045	0.952993	0.42445	1
g__Phocaeicola	0.0833079	0.765545	0.372022	1
g__Prevotella	0.642944	0.0702045	0.0647464	0.231565
g__Pseudoruminococcus	0.0254083	0.846143	0.395691	1
g__Romboutsia	0.196095	0.000169125	0.000761895	0.00212658
g__Roseburia	-0.013234	0.954587	0.424858	1
g__Ruminiclostridium_E	-0.00989454	0.90099	0.410803	1
g__Ruminococcus_B	-0.581768	0.00851643	0.0156673	0.0503447
g__Ruminococcus_C	0.230329	0.0352733	0.0382622	0.124059
g__Ruminococcus_E	1.19192	0.000551262	0.00170193	0.00865729
g__Ruthenibacterium	-0.157259	0.00612737	0.0123504	0.0503447
g__Sarcina	-0.147693	0.160567	0.117361	0.432876
g__Scatavimonas	-0.151314	0.341405	0.208982	1
g__Sellimonas	-0.267758	0.000250562	0.000962684	0.00212658
g__SFEL01	-0.00434074	0.960728	0.426426	1
g__Streptococcus	-0.306701	0.101904	0.0834465	0.231565
g__Sutterella	0.000357074	0.997687	0.435683	1
g__Thomasclavelia	-0.58634	8.74644e-05	0.000476439	0.00212658
g__Tidjanibacter	-0.0980849	0.381473	0.227919	1
g__UBA11524	0.375556	0.000766965	0.00219874	0.022843
g__Veillonella	-0.316772	0.0173396	0.0244082	0.0616155
g__Ventricola	0.0864943	0.0383643	0.04052	0.231565
g__Vescimonas	0.481187	0.00570442	0.011696	0.0503447
Species	Estimate	p-value	q-value	lfdr
s__Acetatifactor.acetigignens	0.011177	0.914834	0.399716	1
s__Acetatifactor.intestinalis	0.110443	0.197442	0.154651	0.361133
s__Agathobacter.faecis	0.387576	0.0693968	0.0790176	0.178164
s__Agathobacter.rectalis	1.40377	2.1355e-06	4.64785e-05	0.000253658
s__Agathobaculum.butyriciproducens	0.000256876	0.994239	0.419843	1
s__Akkermansia.muciniphila	-0.444957	0.0665892	0.0772061	0.178164
s__Alistipes.communis	0.0674434	0.18479	0.148824	0.361133
s__Alistipes.dispar	-0.157361	0.32415	0.201346	0.462144
s__Alistipes.finegoldii	-0.14143	0.310196	0.196361	0.462144
s__Alistipes.onderdonkii	-0.317229	0.240833	0.172412	0.361133
s__Alistipes.putredinis	0.208658	0.266259	0.181467	0.361133
s__Alistipes.shahii	-0.0122257	0.918812	0.400757	1
s__Alitiscatomonas.sp900066535	-0.150818	0.0731779	0.0813569	0.178164
s__Anaerobutyricum.hallii	0.0734155	0.597344	0.303032	1
s__Anaerostipes.amylophilus	0.188602	0.11982	0.112851	0.361133
s__Anaerostipes.hadrus	-0.192493	0.468111	0.254133	1
s__Anthropogastromicrobium.aceti	0.297433	0.0226942	0.0401952	0.130178
s__Bacteroides.caccae	-0.164771	0.256263	0.178013	0.361133
s__Bacteroides.cellulosilyticus	-0.12729	0.215258	0.162333	0.361133
s__Bacteroides.fragilis	-0.268386	0.150829	0.131427	0.361133
s__Bacteroides.ovatus	-0.174471	0.441876	0.244682	0.700802
s__Bacteroides.stercoris	-0.0175526	0.815633	0.372518	1
s__Bacteroides.thetaiotaomicron	-0.215305	0.0847079	0.0878546	0.178164
s__Bacteroides.uniformis	-0.203051	0.454558	0.249208	0.700802
s__Bacteroides.xylanisolvens	-0.140091	0.286264	0.188004	0.361133
s__Bariatricus.comes	0.223242	0.0123096	0.0261493	0.0772872
s__Barnesiella.intestinihominis	-0.171695	0.199502	0.155569	0.361133
s__Bifidobacterium.adolescentis	1.18041	6.75265e-09	4.40907e-07	2.44074e-06
s__Bifidobacterium.bifidum	0.477923	0.012646	0.0266177	0.0772872
s__Bifidobacterium.catenulatum	0.591196	0.00302741	0.00868643	0.0333312
s__Bifidobacterium.infantis	0.549226	0.00013224	0.00112961	0.00409203
s__Bifidobacterium.longum	-0.0273942	0.918523	0.400682	1
s__Bifidobacterium.pseudocatenulatum	0.0472593	0.869471	0.387577	1
s__Blautia_A.acetigignens	-0.115646	0.208192	0.159355	0.361133
s__Blautia_A.caecimuris	-0.113836	0.289173	0.188915	0.361133
s__Blautia_A.faecis	0.0768248	0.589377	0.300204	1
s__Blautia_A.fusiformis	0.119315	0.579793	0.296771	1
s__Blautia_A.obeum	0.0876258	0.281342	0.18644	0.361133
s__Blautia_A.sp000436615	-0.0536746	0.501664	0.267477	1
s__Blautia_A.sp900066205	0.206694	0.00213083	0.00662525	0.0333312
s__Blautia_A.sp900066335	0.0991572	0.0848297	0.0879186	0.361133
s__Blautia_A.wexlerae	-0.533941	0.0146993	0.0293012	0.0772872
s__CAG.103.sp000432375	0.133109	0.174306	0.143742	0.361133
s__CAG.103.sp900757655	0.214937	0.00124303	0.00449807	0.0102123
s__CAG.170.sp000432135	0.206813	0.0192979	0.0358358	0.130178
s__CAG.170.sp900545925	0.0692847	0.46425	0.252606	0.930881
s__CAG.177.sp003514385	0.402864	0.00765219	0.0186419	0.0772872
s__CAG.217.sp000436335	0.239529	0.135143	0.122392	0.361133
s__CAG.302.sp934162325	0.230658	0.0394083	0.0568667	0.130178
s__CAG.349.sp003539515	-0.0228856	0.837535	0.378733	1
s__Clostridium.sp900540255	-0.112468	0.205003	0.157982	0.361133
s__Clostridium_A.leptum	-0.0778177	0.224944	0.166274	0.361133
s__Clostridium_AQ.innocuum	-0.186002	0.0110451	0.0243079	0.0772872
s__Collinsella ssp.	0.320605	0.0446384	0.0611205	0.144476
s__Collinsella.intestinalis	-0.107014	0.421317	0.237151	0.650056
s__Collinsella.sp900549275
s__Collinsella.sp902363125	-0.08727	0.351627	0.210634	0.650056
s__Coprococcus.aceti	0.27923	0.000575197	0.00282821	0.00630068
s__Coprococcus_A.catus_A	0.172109	6.02036e-06	9.82734e-05	0.000278978
s__Cryptobacteroides.sp000431015
s__Dialister.invisus	0.583518	1.0293e-05	0.000134414	0.00123604
s__Dialister.sp000434475
s__Dorea.formicigenerans	0.0936191	0.127694	0.117846	0.361133
s__Dorea_A.amylophila	0.105979	0.236028	0.170597	0.361133
s__Dorea_A.longicatena	0.230755	0.0520859	0.0666843	0.178164
s__Dysosmobacter.welbionis	-0.138601	0.0757664	0.0828957	0.178164
s__Eggerthella.lenta	-0.302918	0.000279907	0.00182762	0.00491913
s__Enterocloster.sp000431375	-0.0745639	0.324265	0.201386	0.462144
s__Escherichia.coli	-0.383145	0.0352845	0.053355	0.130178
s__Eubacterium_F.sp003491505	0.0923142	0.121847	0.114157	0.361133
s__Eubacterium_G.ventriosum	0.191162	0.00106805	0.00412035	0.0102123
s__Eubacterium_I.ramulus	0.0123541	0.826392	0.375586	1
s__Eubacterium_R.sp000433975	-0.154685	0.144962	0.128129	0.361133
s__Eubacterium_R.sp000436835	0.117543	0.0652045	0.076288	0.178164
s__Eubacterium_R.sp003526845	0.10415	0.266397	0.181514	0.361133
s__Evtepia.gabavorous	-0.0418898	0.192347	0.152343	0.361133
s__Faecalibacillus.intestinalis	0.28787	0.00193378	0.0061694	0.0241015
s__Faecalibacterium.duncaniae	0.493378	0.00500075	0.0132936	0.0772872
s__Faecalibacterium.longum	-0.142463	0.57832	0.29624	1
s__Faecalibacterium.prausnitzii	0.199876	0.000355245	0.00210867	0.00630068
s__Faecalibacterium.prausnitzii_D	0.260946	0.179453	0.146267	0.361133
s__Faecalibacterium.prausnitzii_E	-0.0861915	0.421317	0.237151	0.650056
s__Faecalibacterium.prausnitzii_I	0.191178	0.0398382	0.0572144	0.130178
s__Faecalibacterium.prausnitzii_J	0.174144	0.188296	0.150472	0.361133
s__Faecalibacterium.sp900539885	0.187464	0.112972	0.108336	0.361133
s__Faecalibacterium.sp900539945	0.519047	4.41334e-08	1.44082e-06	0.000136554
s__Faecalibacterium.sp900758465	-0.0920177	0.679037	0.330767	1
s__Faecalimonas.phoceensis	-0.257326	0.180801	0.146919	0.361133
s__Faecousia.sp003525905	0.102467	0.247065	0.174715	0.361133
s__Fimenecus.sp000432435	0.289211	0.0306036	0.0489378	0.130178
s__Flavonifractor.plautii	-0.29001	0.000220637	0.0015911	0.00409203
s__Fournierella.massiliensis	-0.12163	0.289678	0.189072	0.361133
s__Fusicatenibacter.saccharivorans	0.491939	0.0361693	0.0541365	0.130178
s__Gallintestinimicrobium.propionicum	0.149393	0.0804205	0.0855429	0.178164
s__Gemmiger.formicilis	0.344011	0.0331171	0.0513709	0.130178
s__Gemmiger.qucibialis	0.872921	2.92233e-05	0.000318018	0.00409203
s__Gemmiger.sp900539695	0.103502	0.0484424	0.0640211	0.144476
s__Gemmiger.sp900540775	0.0684961	0.351608	0.210628	0.462144
s__Hominenteromicrobium.mulieris	0.0947985	0.336048	0.205451	0.462144
s__Hominicoprocola.fusiformis	0.231919	0.0497577	0.0649776	0.152018
s__Hominicoprocola.sp900317525	0.124272	0.0494326	0.0647433	0.144476
s__Hominilimicola.fabiformis	-0.0200952	0.840999	0.379704	1
s__Hominimerdicola.aceti	0.329543	0.0352463	0.0533208	0.130178
s__Hominisplanchenecus.faecis	0.163707	0.0139338	0.0283346	0.0772872
s__Intestinibacter.bartlettii	-0.00200245	0.980233	0.416392	1
s__Lachnospira.eligens_A	0.0292192	0.763611	0.357246	1
s__Lachnospira.pectinoschiza_A	0.138038	0.201316	0.156371	0.361133
s__Lachnospira.sp000436535	-0.107724	0.295003	0.190712	0.462144
s__Lachnospira.sp000437735	-0.131082	0.241803	0.172774	0.361133
s__Lentihominibacter.faecis	0.100212	0.00139258	0.00478565	0.0241015
s__Limisoma.sp000437795	0.125323	0.225192	0.166373	0.361133
s__Mediterraneibacter.faecis	0.0262823	0.903388	0.396698	1
s__Mediterraneibacter.lactaris	-0.0655964	0.647937	0.320473	1
s__Mediterraneibacter.torques	-0.360358	0.0226617	0.0401554	0.130178
s__Odoribacter.splanchnicus	0.0194414	0.729554	0.34684	1
s__Oliverpabstia.tarda	0.254596	0.000644736	0.00300696	0.00798082
s__Parabacteroides.distasonis	-0.147508	0.322849	0.200889	0.462144
s__Parabacteroides.merdae	-0.129668	0.41924	0.236407	0.650056
s__PeH17.sp000435055	-0.0334598	0.763596	0.357242	1
s__Phascolarctobacterium.faecium	0.00584045	0.952993	0.40956	1
s__Phocaeicola.dorei	-0.0318349	0.898634	0.395436	1
s__Phocaeicola.massiliensis	-0.0258643	0.864378	0.386183	1
s__Phocaeicola.vulgatus	-0.00141681	0.994327	0.419865	1
s__Prevotella.buccae	-0.158506	0.372162	0.218795	0.650056
s__Prevotella.copri_B	0.490734	0.0409069	0.0580646	0.144476
s__Prevotella.copri_C	0.262096	0.0846681	0.0878337	0.178164
s__Prevotella.copri_F	-0.115358	0.421317	0.237151	0.700802
s__Prevotella.sp015074785	0.348103	0.0306205	0.0489546	0.130178
s__Prevotella.sp022741625
s__Pseudoruminococcus.massiliensis	0.0254083	0.846143	0.381142	1
s__Romboutsia.timonensis	0.196095	0.000169125	0.0013414	0.00409203
s__Roseburia.hominis	0.111344	0.0725399	0.08097	0.178164
s__Roseburia.intestinalis	-0.087506	0.665669	0.326381	1
s__Roseburia.inulinivorans	-0.0165478	0.918652	0.400715	1
s__Ruminiclostridium_E.siraeum	-0.0330239	0.677997	0.330428	1
s__Ruminococcus_B.gnavus	-0.581768	0.00851643	0.0201972	0.0772872
s__Ruminococcus_C.callidus	0.114096	0.0552495	0.0691622	0.178164
s__Ruminococcus_E.bromii_B	1.03744	0.00315179	0.00894751	0.0772872
s__Ruminococcus_E.intestinalis	0.276244	0.130032	0.119291	0.361133
s__Ruminococcus_E.sp934476515	0.0818259	0.474441	0.256688	1
s__Ruthenibacterium.lactatiformans	-0.123202	0.0149886	0.0296565	0.130178
s__Sarcina.ventriculi	-0.111562	0.275987	0.184706	0.361133
s__Scatavimonas.sp900540275	-0.151314	0.341405	0.207257	0.462144
s__Sellimonas.intestinalis	-0.230736	0.00126652	0.00454525	0.0102123
s__SFEL01.sp004557245	-0.00434074	0.960728	0.411516	1
s__Streptococcus.salivarius	-0.183416	0.0957454	0.0962175	0.361133
s__Streptococcus.salivarius_D	-0.081446	0.421317	0.237151	0.650056
s__Streptococcus.thermophilus	-0.0495456	0.526416	0.277018	1
s__Sutterella.wadsworthensis	0.0544582	0.561786	0.290229	1
s__Sutterella.wadsworthensis_A	-0.0326553	0.743623	0.351179	1
s__Thomasclavelia.ramosa	-0.507329	0.000511436	0.00264638	0.00630068
s__Tidjanibacter.inops	-0.0980849	0.381473	0.222396	0.650056
s__UBA11524.sp000437595	0.375556	0.000766965	0.00333855	0.0102123
s__Veillonella.parvula_A	-0.144971	0.121646	0.114027	0.361133
s__Vescimonas.cirricatena	0.0557029	0.0577251	0.0710258	0.178164
s__Vescimonas.coprocola	0.108149	0.178339	0.145726	0.361133
s__Vescimonas.sp000435555	0.247298	0.0121286	0.0258936	0.0772872
s__Vescimonas.sp000435975	0.119437	0.0361549	0.054124	0.130178
s__Vescimonas.sp900547745	-0.0922248	0.445082	0.245835	0.700802

## Sheet: D - C1 vs C2
D: C1 compared with C2
Phylum	Estimate	p-value	q-value	lfdr
p__Actinomycetota	-0.912719	0.000577425	0.00303149	0.179813
p__Bacillota	0.340242	0.0678413	0.120168	0.179813
p__Bacillota_A	-0.0678099	0.352462	0.285808	0.428213
p__Bacillota_C	-0.202995	0.236606	0.245785	0.428213
p__Bacillota_I	0.154679	0.370442	0.290497	1
p__Bacteroidota	0.40769	0.0690775	0.120886	0.428213
p__Desulfobacterota	0.032627	0.510248	0.360598	1
p__Methanobacteriota	0.00191919	0.970835	0.517615	1
p__Pseudomonadota	0.253519	0.184944	0.219646	0.428213
p__Verrucomicrobiota	0.00242638	0.991384	0.522842	1
Family	Estimate	p-value	q-value	lfdr
f__Acidaminococcaceae	0.154483	0.117413	0.287146	0.529229
f__Acutalibacteraceae	-0.834187	0.0046144	0.0429559	0.268104
f__Akkermansiaceae	0.0372565	0.867054	0.649405	1
f__Anaerotignaceae	0.0369561	0.340755	0.421283	1
f__Anaerovoracaceae	-0.07848	0.297653	0.401904	0.557193
f__Aristaeellaceae	-0.11234	0.293362	0.400272	0.557193
f__Bacteroidaceae	0.24204	0.323926	0.411199	0.797869
f__Barnesiellaceae	0.17938	0.150468	0.319224	0.529229
f__Bifidobacteriaceae	-0.963009	0.0023258	0.0324766	0.0639145
f__Borkfalkiaceae	0.0631561	0.545241	0.538064	1
f__Burkholderiaceae	0.0625418	0.575606	0.551504	1
f__Butyricicoccaceae	-0.0417453	0.436561	0.48257	1
f__CAG.138	-0.0803382	0.587294	0.556471	1
f__CAG.239	0.167599	0.0411495	0.168857	0.268104
f__CAG.288	-0.0896895	0.250399	0.381823	0.557193
f__CAG.508	-0.0124067	0.841881	0.642668	1
f__CAG.917	0.081511	0.378376	0.447003	1
f__Clostridiaceae	0.192191	0.18677	0.345902	0.529229
f__Coprobacillaceae	0.224532	0.109097	0.277471	0.529229
f__Coriobacteriaceae	-0.56964	0.0289404	0.146049	0.268104
f__Desulfovibrionaceae	0.032627	0.510248	0.521542	1
f__Dialisteraceae	-0.497033	0.000168215	0.00469778	0.0602555
f__Eggerthellaceae	0.0881255	0.253208	0.38316	0.557193
f__Enterobacteriaceae	0.136717	0.495225	0.514081	1
f__Erysipelotrichaceae	0.082638	0.521533	0.526998	1
f__Lachnospiraceae	0.105508	0.494528	0.513729	1
f__Lactobacillaceae	0.167403	0.110504	0.279162	0.529229
f__Marinifilaceae	0.0383931	0.517601	0.525111	1
f__Methanobacteriaceae	0.00191919	0.970835	0.674691	1
f__Muribaculaceae	-0.0971058	0.0526147	0.183674	0.529229
f__Oscillospiraceae	-0.547459	0.021806	0.127116	0.268104
f__Peptostreptococcaceae	-0.0357871	0.7426	0.613366	1
f__Rikenellaceae	0.167338	0.601181	0.562231	1
f__Ruminococcaceae	-0.0216005	0.905716	0.659272	1
f__Selenomonadaceae	-0.140734	0.136308	0.306586	0.529229
f__Streptococcaceae	0.213722	0.204217	0.356452	0.557193
f__Tannerellaceae	0.242475	0.183269	0.343629	0.529229
f__UBA1381	0.0101776	0.912603	0.660971	1
f__UBA660	-0.0588455	0.459008	0.495098	1
f__UBA932	-0.105894	0.312243	0.407207	0.557193
f__Veillonellaceae	0.238455	0.0438094	0.17274	0.268104
Genus	Estimate	p-value	q-value	lfdr
g__Acetatifactor	0.087437	0.435789	0.242196	0.965646
g__Agathobacter	-0.931274	0.000949978	0.00461968	0.0108778
g__Agathobaculum	-0.0779013	0.070543	0.0762324	0.235776
g__Akkermansia	0.0372565	0.867054	0.388486	1
g__Alistipes	0.159092	0.60888	0.308496	1
g__Alistipes_A	-0.0383617	0.576204	0.296855	1
g__Alitiscatomonas	0.184655	0.0132523	0.0220015	0.0821085
g__Anaerobutyricum	-0.182079	0.203221	0.151465	0.398736
g__Anaerostipes	0.255237	0.269987	0.1789	0.398736
g__Anthropogastromicrobium	-0.130092	0.247908	0.170527	0.398736
g__Bacteroides	0.462936	0.0776809	0.0812866	0.235776
g__Bariatricus	-0.141826	0.100846	0.0956889	0.238115
g__Barnesiella	0.17938	0.150468	0.124415	0.398736
g__Bifidobacterium	-0.963009	0.0023258	0.00723166	0.0138179
g__Blautia	0.265016	0.00555325	0.011314	0.0194937
g__Blautia_A	0.056116	0.776571	0.362647	1
g__CAG.103	-0.460305	0.00125638	0.00537362	0.0108778
g__CAG.170	-0.241635	0.0943	0.0918988	0.235776
g__CAG.177	-0.0647543	0.283593	0.183814	0.405516
g__CAG.217	-0.143414	0.271805	0.179562	0.398736
g__CAG.302	-0.00884817	0.77067	0.360885	1
g__CAG.349	0.0736023	0.383134	0.222608	0.673288
g__Clostridium	0.0575899	0.633466	0.317003	1
g__Clostridium_A	0.03356	0.62999	0.315813	1
g__Clostridium_AQ	0.159394	0.0104598	0.0184045	0.0821085
g__Collinsella	-0.569413	0.0289599	0.0411299	0.166415
g__Coprococcus	-0.189076	0.014449	0.0234215	0.166415
g__Coprococcus_A	-0.163473	4.35576e-06	0.000169454	0.000390962
g__Cryptobacteroides	-0.105894	0.312243	0.193522	0.405516
g__Dialister	-0.500777	0.000153474	0.00135743	0.00358905
g__Dorea	-0.217259	0.00178881	0.00632644	0.0138179
g__Dorea_A	-0.265883	0.043395	0.0548713	0.166415
g__Dorea_D	0.0223853	0.77477	0.36211	1
g__Dysosmobacter	-0.0610083	0.434562	0.241759	0.673288
g__Eggerthella	0.217435	0.00249917	0.00747896	0.0194937
g__Enterocloster	0.298305	0.000864774	0.00439484	0.00960932
g__Escherichia	0.0500059	0.800397	0.36966	1
g__Eubacterium_F	-0.054182	0.355796	0.211718	0.673288
g__Eubacterium_G	-0.155042	0.00554726	0.0113089	0.0194937
g__Eubacterium_I	-0.0287211	0.574825	0.296355	1
g__Eubacterium_R	-0.00058203	0.996826	0.422088	1
g__Evtepia	-0.05696	0.115687	0.103642	0.238115
g__Faecalibacillus	-0.162293	0.178156	0.13931	0.398736
g__Faecalibacterium	0.21	0.40234	0.229955	0.673288
g__Faecalimonas	0.296793	0.0676695	0.0742605	0.203469
g__Faecousia	-0.355424	0.00507853	0.010887	0.0194937
g__Fimenecus	-0.556274	0.00403622	0.00977272	0.0194937
g__Flavonifractor	0.227259	0.000784569	0.00416385	0.00960932
g__Fournierella	0.124388	0.192984	0.146641	0.398736
g__Fusicatenibacter	-0.311201	0.211281	0.155135	0.398736
g__Gallintestinimicrobium	0.0800917	0.552401	0.288125	1
g__Gemmiger	-0.826677	0.000208965	0.0016259	0.00960932
g__Hominenteromicrobium	-0.119842	0.272948	0.179977	0.405516
g__Hominicoprocola	-0.255323	0.0690638	0.0752249	0.203469
g__Hominilimicola	0.0101776	0.912603	0.400716	1
g__Hominimerdicola	-0.365449	0.0328862	0.0451919	0.166415
g__Hominisplanchenecus	-0.0640455	0.238358	0.166704	0.398736
g__Intestinibacter	0.110956	0.112488	0.102004	0.238115
g__Lachnospira	0.284386	0.0662496	0.0732633	0.203469
g__Lentihominibacter	-0.116518	0.00170803	0.00620368	0.0108778
g__Limisoma	-0.0575759	0.188702	0.144567	0.398736
g__Mediterraneibacter	-0.221235	0.314643	0.194297	0.673288
g__Methanobrevibacter_A	0.00270597	0.958645	0.412592	1
g__Odoribacter	0.0378646	0.464007	0.253757	0.965646
g__Oliverpabstia	-0.100976	0.411648	0.233431	0.673288
g__Onthocola_B	-0.00762506	0.312243	0.193522	0.405516
g__Otoolea	0.0980634	0.0443925	0.0557104	0.203469
g__Parabacteroides	0.242475	0.183269	0.141886	0.398736
g__PeH17	-0.0341571	0.771666	0.361183	1
g__Phascolarctobacterium	0.143616	0.0419131	0.053601	0.166415
g__Phocaeicola	-0.0573666	0.828721	0.377799	1
g__Prevotella	-0.196784	0.472085	0.256999	1
g__Pseudoruminococcus	0.0270845	0.8217	0.375801	1
g__Romboutsia	-0.194929	0.0249197	0.0366558	0.166415
g__Roseburia	0.338133	0.0595796	0.0683656	0.203469
g__Ruminiclostridium_E	-0.0084819	0.926647	0.404389	1
g__Ruminococcus_B	0.520517	0.00494336	0.0107571	0.0194937
g__Ruminococcus_C	-0.163396	0.0986913	0.0944637	0.235776
g__Ruminococcus_E	-0.924524	0.00303329	0.00838945	0.0194937
g__Ruthenibacterium	-0.0119125	0.881293	0.392362	1
g__Sarcina	0.138936	0.119208	0.1054	0.398736
g__Scatavimonas	0.151314	0.252298	0.172242	0.398736
g__Sellimonas	0.260457	2.38845e-05	0.000315702	0.000390962
g__SFEL01	-0.005308	0.953275	0.411231	1
g__Streptococcus	0.207968	0.218202	0.158201	0.398736
g__Sutterella	0.093335	0.416165	0.235098	0.673288
g__Thomasclavelia	0.529285	2.44548e-05	0.000317126	0.00358905
g__Tidjanibacter	0.139196	0.0955947	0.0926647	0.235776
g__UBA11524	-0.0817342	0.215086	0.15683	0.398736
g__Veillonella	0.238455	0.0438094	0.0552215	0.166415
g__Ventricola	-0.12105	0.00934305	0.0168426	0.0821085
g__Vescimonas	-0.481678	0.00600673	0.0116841	0.0821085
Species	Estimate	p-value	q-value	lfdr
s__Acetatifactor.acetigignens	0.0723318	0.390635	0.24419	0.453494
s__Acetatifactor.intestinalis	-0.0387187	0.485736	0.274851	0.624902
s__Agathobacter.faecis	-0.262573	0.134873	0.158681	0.320079
s__Agathobacter.rectalis	-0.963039	0.000269176	0.00308887	0.0255898
s__Agathobaculum.butyriciproducens	-0.0494415	0.176871	0.180265	0.320079
s__Akkermansia.muciniphila	0.184567	0.4086	0.249248	0.453494
s__Alistipes.communis	-0.0537571	0.248119	0.206119	0.320079
s__Alistipes.dispar	0.149357	0.260663	0.209712	0.320079
s__Alistipes.finegoldii	-0.141485	0.396814	0.245957	0.453494
s__Alistipes.onderdonkii	0.126553	0.624461	0.325367	1
s__Alistipes.putredinis	-0.0921287	0.605581	0.318664	1
s__Alistipes.shahii	0.0726304	0.497344	0.278492	0.624902
s__Alitiscatomonas.sp900066535	0.135827	0.0559714	0.0932339	0.305342
s__Anaerobutyricum.hallii	-0.119638	0.428206	0.255614	0.624902
s__Anaerostipes.amylophilus	-0.0897727	0.396626	0.245904	0.453494
s__Anaerostipes.hadrus	0.198533	0.416015	0.251265	0.453494
s__Anthropogastromicrobium.aceti	-0.130092	0.247908	0.206057	0.320079
s__Bacteroides.caccae	0.180628	0.192314	0.186818	0.320079
s__Bacteroides.cellulosilyticus	0.13341	0.120391	0.149607	0.320079
s__Bacteroides.fragilis	0.0321612	0.858357	0.398652	1
s__Bacteroides.ovatus	0.25722	0.220971	0.197481	0.320079
s__Bacteroides.stercoris	-0.121552	0.210121	0.193651	0.320079
s__Bacteroides.thetaiotaomicron	0.0373677	0.766474	0.371846	1
s__Bacteroides.uniformis	0.187247	0.471226	0.270191	0.624902
s__Bacteroides.xylanisolvens	0.109052	0.336999	0.22748	0.453494
s__Bariatricus.comes	-0.141826	0.100846	0.135609	0.320079
s__Barnesiella.intestinihominis	0.17938	0.150468	0.167432	0.320079
s__Bifidobacterium.adolescentis	-1.14609	3.90995e-07	2.19572e-05	2.19572e-05
s__Bifidobacterium.bifidum	-0.347078	0.0710613	0.109367	0.305342
s__Bifidobacterium.catenulatum	-0.501012	0.0135425	0.0416868	0.100316
s__Bifidobacterium.infantis	-0.535067	0.00298476	0.0158081	0.0471229
s__Bifidobacterium.longum	0.032979	0.885447	0.406124	1
s__Bifidobacterium.pseudocatenulatum	0.143315	0.56648	0.304351	1
s__Blautia_A.acetigignens	0.0758054	0.332376	0.226568	0.320079
s__Blautia_A.caecimuris	0.113836	0.202312	0.190743	0.320079
s__Blautia_A.faecis	0.0869349	0.482138	0.273707	0.624902
s__Blautia_A.fusiformis	-0.12746	0.547313	0.297113	1
s__Blautia_A.obeum	-0.449076	0.000166878	0.00256686	0.00462232
s__Blautia_A.sp000436615	-0.194596	0.19651	0.188494	0.320079
s__Blautia_A.sp900066205	-0.0995202	0.0290773	0.0647491	0.149121
s__Blautia_A.sp900066335	-0.246571	0.0199588	0.0525443	0.119978
s__Blautia_A.wexlerae	0.422012	0.0500559	0.0861607	0.305342
s__CAG.103.sp000432375	-0.131519	0.131822	0.156851	0.320079
s__CAG.103.sp900757655	-0.297278	0.0214453	0.0546743	0.119978
s__CAG.170.sp000432135	-0.277313	0.0144644	0.0432997	0.119978
s__CAG.170.sp900545925	0.0593455	0.403472	0.247829	0.453494
s__CAG.177.sp003514385	-0.0603412	0.290404	0.217389	0.320079
s__CAG.217.sp000436335	-0.143414	0.271805	0.212719	0.320079
s__CAG.302.sp934162325	-0.026521	0.278328	0.214404	0.320079
s__CAG.349.sp003539515	0.0736023	0.383134	0.242003	0.453494
s__Clostridium.sp900540255	-0.0197395	0.854411	0.397548	1
s__Clostridium_A.leptum	0.03356	0.62999	0.327305	1
s__Clostridium_AQ.innocuum	0.154846	0.0131421	0.0409575	0.100316
s__Collinsella ssp.	-0.395547	0.0468563	0.0827212	0.220301
s__Collinsella.intestinalis	0.107014	0.333062	0.226704	0.320079
s__Collinsella.sp900549275	-0.107757	0.312243	0.222379	0.320079
s__Collinsella.sp902363125	0.0451288	0.603978	0.318089	1
s__Coprococcus.aceti	-0.177633	0.0197281	0.0522012	0.119978
s__Coprococcus_A.catus_A	-0.173599	6.37813e-07	2.19572e-05	0.00462232
s__Cryptobacteroides.sp000431015	-0.105894	0.312243	0.222379	0.320079
s__Dialister.invisus	-0.2457	0.0440694	0.0801826	0.149121
s__Dialister.sp000434475	-0.161625	0.0347389	0.0713261	0.149121
s__Dorea.formicigenerans	-0.217259	0.00178881	0.0122079	0.0255898
s__Dorea_A.amylophila	-0.0418205	0.611805	0.320888	1
s__Dorea_A.longicatena	-0.254337	0.0444122	0.0804698	0.168275
s__Dysosmobacter.welbionis	0.0286791	0.684693	0.345895	1
s__Eggerthella.lenta	0.217435	0.00249917	0.0143393	0.0334337
s__Enterocloster.sp000431375	0.046356	0.491327	0.276614	0.624902
s__Escherichia.coli	0.0476835	0.808852	0.3845	1
s__Eubacterium_F.sp003491505	-0.0426497	0.470363	0.269909	0.624902
s__Eubacterium_G.ventriosum	-0.0872151	0.0423632	0.078717	0.149121
s__Eubacterium_I.ramulus	-0.0159179	0.753231	0.367785	1
s__Eubacterium_R.sp000433975	0.10159	0.318823	0.223789	0.320079
s__Eubacterium_R.sp000436835	-0.115561	0.0722013	0.110486	0.305342
s__Eubacterium_R.sp003526845	0.0413377	0.39544	0.245567	0.453494
s__Evtepia.gabavorous	-0.048636	0.195685	0.188167	0.320079
s__Faecalibacillus.intestinalis	-0.20465	0.0432308	0.07947	0.149121
s__Faecalibacterium.duncaniae	-0.170405	0.267093	0.211468	0.320079
s__Faecalibacterium.longum	0.33762	0.1414	0.162463	0.320079
s__Faecalibacterium.prausnitzii	-0.275342	0.00869666	0.0314462	0.100316
s__Faecalibacterium.prausnitzii_D	0.0124282	0.942218	0.421195	1
s__Faecalibacterium.prausnitzii_E	0.0411406	0.666629	0.339871	1
s__Faecalibacterium.prausnitzii_I	0.0210187	0.766592	0.371882	1
s__Faecalibacterium.prausnitzii_J	-0.164552	0.235747	0.202338	0.320079
s__Faecalibacterium.sp900539885	0.0097726	0.921624	0.415817	1
s__Faecalibacterium.sp900539945	-0.134689	0.0112432	0.0372364	0.100316
s__Faecalibacterium.sp900758465	0.203277	0.285969	0.216312	0.320079
s__Faecalimonas.phoceensis	0.263465	0.106989	0.14025	0.320079
s__Faecousia.sp003525905	-0.349195	0.0021957	0.0135179	0.0255898
s__Fimenecus.sp000432435	-0.556274	0.00403622	0.0191177	0.0471229
s__Flavonifractor.plautii	0.227259	0.000784569	0.00731297	0.0255898
s__Fournierella.massiliensis	0.12163	0.202784	0.190922	0.320079
s__Fusicatenibacter.saccharivorans	-0.389782	0.119104	0.148751	0.320079
s__Gallintestinimicrobium.propionicum	-0.0539907	0.605858	0.318764	1
s__Gemmiger.formicilis	-0.359509	0.0249124	0.0591554	0.119978
s__Gemmiger.qucibialis	-0.631738	0.00248364	0.0143	0.0255898
s__Gemmiger.sp900539695	-0.0907532	0.161139	0.172892	0.320079
s__Gemmiger.sp900540775	-0.0785207	0.237489	0.202886	0.320079
s__Hominenteromicrobium.mulieris	-0.11855	0.261605	0.209973	0.320079
s__Hominicoprocola.fusiformis	-0.187759	0.14606	0.165056	0.320079
s__Hominicoprocola.sp900317525	0.011817	0.787732	0.378259	1
s__Hominilimicola.fabiformis	0.0101776	0.912603	0.41343	1
s__Hominimerdicola.aceti	-0.365449	0.0328862	0.0692897	0.149121
s__Hominisplanchenecus.faecis	-0.0568897	0.289141	0.217085	0.320079
s__Intestinibacter.bartlettii	0.100262	0.11436	0.14552	0.320079
s__Lachnospira.eligens_A	0.0565275	0.513991	0.284806	0.89107
s__Lachnospira.pectinoschiza_A	0.0563326	0.416038	0.251271	0.624902
s__Lachnospira.sp000436535	0.051564	0.568788	0.305213	1
s__Lachnospira.sp000437735	0.0777486	0.413159	0.250492	0.453494
s__Lentihominibacter.faecis	-0.10018	0.00146038	0.0109233	0.0255898
s__Limisoma.sp000437795	-0.0575759	0.188702	0.185341	0.320079
s__Mediterraneibacter.faecis	-0.339841	0.109227	0.141884	0.320079
s__Mediterraneibacter.lactaris	-0.162688	0.293874	0.218215	0.320079
s__Mediterraneibacter.torques	0.141889	0.327778	0.225643	0.320079
s__Odoribacter.splanchnicus	0.0378646	0.464007	0.267825	0.624902
s__Oliverpabstia.tarda	-0.18574	0.0195185	0.0518865	0.119978
s__Parabacteroides.distasonis	0.122439	0.380955	0.241359	0.453494
s__Parabacteroides.merdae	0.0689672	0.612239	0.321043	1
s__PeH17.sp000435055	-0.0341571	0.771666	0.373424	1
s__Phascolarctobacterium.faecium	0.143616	0.0419131	0.0783199	0.149121
s__Phocaeicola.dorei	0.401915	0.0744905	0.112696	0.305342
s__Phocaeicola.massiliensis	0.168901	0.14014	0.161747	0.320079
s__Phocaeicola.vulgatus	-0.479569	0.0377239	0.0743973	0.149121
s__Prevotella.buccae	0.14878	0.314052	0.22277	0.320079
s__Prevotella.copri_B	0.023268	0.333062	0.226704	0.320079
s__Prevotella.copri_C
s__Prevotella.copri_F	-0.0134392	0.938272	0.420173	1
s__Prevotella.sp015074785	-0.126037	0.323022	0.224667	0.320079
s__Prevotella.sp022741625	-0.0962672	0.312243	0.222379	0.320079
s__Pseudoruminococcus.massiliensis	0.0270845	0.8217	0.388237	1
s__Romboutsia.timonensis	-0.194929	0.0249197	0.0591642	0.149121
s__Roseburia.hominis	-0.0370657	0.25907	0.209269	0.320079
s__Roseburia.intestinalis	0.240138	0.125663	0.153026	0.320079
s__Roseburia.inulinivorans	0.18666	0.114182	0.145396	0.320079
s__Ruminiclostridium_E.siraeum	-0.00347583	0.96993	0.428278	1
s__Ruminococcus_B.gnavus	0.520517	0.00494336	0.0214578	0.0471229
s__Ruminococcus_C.callidus	-0.153497	0.00568256	0.023094	0.0471229
s__Ruminococcus_E.bromii_B	-0.860724	0.00572242	0.0231763	0.100316
s__Ruminococcus_E.intestinalis	-0.0684305	0.663357	0.338768	1
s__Ruminococcus_E.sp934476515	-0.0849131	0.497722	0.278609	0.89107
s__Ruthenibacterium.lactatiformans	-0.0472722	0.535178	0.292689	0.89107
s__Sarcina.ventriculi	0.102805	0.236187	0.202477	0.320079
s__Scatavimonas.sp900540275	0.151314	0.252298	0.207342	0.320079
s__Sellimonas.intestinalis	0.223435	0.000204213	0.002794	0.00462232
s__SFEL01.sp004557245	-0.005308	0.953275	0.424042	1
s__Streptococcus.salivarius	0.168619	0.0766646	0.11475	0.320079
s__Streptococcus.salivarius_D	0.0390376	0.676679	0.343236	1
s__Streptococcus.thermophilus	-0.054793	0.536605	0.293213	0.89107
s__Sutterella.wadsworthensis	0.00558991	0.950464	0.423321	1
s__Sutterella.wadsworthensis_A	0.100123	0.21208	0.19436	0.320079
s__Thomasclavelia.ramosa	0.48763	7.40938e-05	0.00164874	0.00462232
s__Tidjanibacter.inops	0.139196	0.0955947	0.131448	0.320079
s__UBA11524.sp000437595	-0.0817342	0.215086	0.195433	0.320079
s__Veillonella.parvula_A	0.111871	0.159123	0.171891	0.320079
s__Vescimonas.cirricatena	-0.0830885	0.348871	0.231404	0.453494
s__Vescimonas.coprocola	-0.261677	0.0105796	0.0358234	0.100316
s__Vescimonas.sp000435555	-0.00455319	0.825301	0.389276	1
s__Vescimonas.sp000435975	-0.163732	0.0708093	0.109117	0.305342
s__Vescimonas.sp900547745	0.0971035	0.333062	0.226704	0.320079

## Sheet: E - HTR
E: HTR compared with HC
Phylum	Estimate	p-value	q-value	lfdr
p__Actinomycetota	-0.77835	0.0175597	0.0276417	0.158881
p__Bacillota	0.304558	0.171515	0.106912	0.158881
p__Bacillota_A	-0.098391	0.293292	0.123714	0.158881
p__Bacillota_C	-0.209134	0.311968	0.125375	1
p__Bacillota_I	-0.0409459	0.869864	0.28556	1
p__Bacteroidota	0.290923	0.140402	0.0996866	0.158881
p__Desulfobacterota	0.0557675	0.226869	0.116185	0.158881
p__Methanobacteriota	-0.154501	0.116983	0.0927674	0.158881
p__Pseudomonadota	-0.0778397	0.677099	0.237295	1
p__Verrucomicrobiota	0.676821	0.0173086	0.0276417	0.0276417
Family	Estimate	p-value	q-value	lfdr
f__Acidaminococcaceae	-0.0112211	0.933719	0.413785	1
f__Acutalibacteraceae	-0.711176	0.0462543	0.0750105	0.165729
f__Akkermansiaceae	0.689538	0.0156201	0.0394497	0.0394497
f__Anaerotignaceae	0.0317233	0.583426	0.306062	1
f__Anaerovoracaceae	-0.00722579	0.95273	0.418683	1
f__Aristaeellaceae	-0.427321	0.00898855	0.0394497	0.0394497
f__Bacteroidaceae	0.382842	0.12894	0.115583	0.165729
f__Barnesiellaceae	0.00176375	0.98931	0.42788	1
f__Bifidobacteriaceae	-0.895758	0.0156449	0.0394497	0.0981014
f__Borkfalkiaceae	-0.0740758	0.0738152	0.0942796	0.165729
f__Burkholderiaceae	0.00194386	0.986295	0.427133	1
f__Butyricicoccaceae	-0.0420936	0.535517	0.288171	1
f__CAG.138	-0.13634	0.0937836	0.103809	0.165729
f__CAG.239	-0.236056	0.223413	0.155338	0.330694
f__CAG.288	-0.0664915	0.0589067	0.0850047	0.165729
f__CAG.508	-0.246717	0.097108	0.105154	0.165729
f__CAG.917	-0.0688993	0.343246	0.208252	0.618289
f__Clostridiaceae	0.0905171	0.510372	0.278407	1
f__Coprobacillaceae	0.320967	0.0212027	0.0467811	0.129906
f__Coriobacteriaceae	-0.538283	0.10931	0.109627	0.165729
f__Desulfovibrionaceae	0.0557675	0.226869	0.156603	0.330694
f__Dialisteraceae	-0.493028	0.00912574	0.0394497	0.0394497
f__Eggerthellaceae	0.296708	0.00248106	0.0394497	0.0394497
f__Enterobacteriaceae	0.148144	0.0147564	0.0394497	0.0394497
f__Erysipelotrichaceae	0.25255	0.00740937	0.0394497	0.0394497
f__Lachnospiraceae	0.12654	0.322249	0.199626	0.618289
f__Lactobacillaceae	0.152917	0.221485	0.154624	0.330694
f__Marinifilaceae	-0.0535346	0.360056	0.214906	0.618289
f__Methanobacteriaceae	-0.154501	0.116983	0.112116	0.165729
f__Muribaculaceae	-0.346072	0.083294	0.0991437	0.165729
f__Oscillospiraceae	-0.406791	0.138962	0.118162	0.165729
f__Peptostreptococcaceae	-0.0623045	0.655722	0.331418	1
f__Rikenellaceae	-0.136929	0.655397	0.331308	1
f__Ruminococcaceae	-0.29959	0.141233	0.118709	0.330694
f__Selenomonadaceae	0.0996442	0.234908	0.159476	0.618289
f__Streptococcaceae	0.17701	0.372132	0.219554	1
f__Tannerellaceae	0.240087	0.213938	0.151773	0.330694
f__UBA1381	0.0289629	0.830945	0.385812	1
f__UBA660	-0.513863	0.0505596	0.0786778	0.165729
f__UBA932	-0.146733	0.41772	0.239995	1
f__Veillonellaceae	0.319124	0.0285624	0.0560173	0.165729
Genus	Estimate	p-value	q-value	lfdr
g__Acetatifactor	-0.157424	0.283412	0.154365	0.536813
g__Agathobacter	-1.31774	0.000203234	0.000636989	0.00904144
g__Agathobaculum	-0.119329	0.0043629	0.00791681	0.0432185
g__Akkermansia	0.689538	0.0156201	0.0192469	0.0432185
g__Alistipes	-0.15099	0.59054	0.261417	1
g__Alistipes_A	-0.0736789	0.296716	0.159459	0.536813
g__Alitiscatomonas	0.156587	0.0148513	0.0187097	0.0432185
g__Anaerobutyricum	0.0172461	0.90641	0.352023	1
g__Anaerostipes	0.343076	0.148028	0.104119	0.228065
g__Anthropogastromicrobium	-0.335109	0.00975706	0.0144356	0.0432185
g__Bacteroides	0.703774	0.0301524	0.0335342	0.21683
g__Bariatricus	-0.176097	0.124196	0.0942862	0.228065
g__Barnesiella	0.00176375	0.98931	0.372234	1
g__Bifidobacterium	-0.895758	0.0156449	0.0192638	0.166725
g__Blautia	0.173687	0.00736229	0.0118652	0.0432185
g__Blautia_A	0.470648	0.000186649	0.000604247	0.00163258
g__CAG.103	-0.339381	0.0428268	0.0447228	0.21683
g__CAG.170	-0.355309	0.0222705	0.0261429	0.166725
g__CAG.177	-0.427669	0.0514455	0.051582	0.21683
g__CAG.217	-0.23761	0.254726	0.143029	0.48751
g__CAG.302	-0.237613	0.162519	0.109421	0.228065
g__CAG.349	-0.0585412	0.41772	0.200233	1
g__Clostridium	-0.00865607	0.923899	0.356394	1
g__Clostridium_A	0.0752512	0.155726	0.106993	0.228065
g__Clostridium_AQ	0.197279	0.00260265	0.0052783	0.0303441
g__Collinsella	-0.538283	0.10931	0.0873118	0.228065
g__Coprococcus	-0.378603	0.0014895	0.00342355	0.0181005
g__Coprococcus_A	-0.183153	0.000789993	0.00209512	0.0120584
g__Cryptobacteroides	-0.146733	0.41772	0.200233	0.536813
g__Dialister	-0.496443	0.00877098	0.01343	0.0432185
g__Dorea	-0.142202	0.00128019	0.00306474	0.0120584
g__Dorea_A	-0.383045	0.00423151	0.0077392	0.0303441
g__Dorea_D	0.101978	0.202826	0.124477	0.289366
g__Dysosmobacter	-0.0692373	0.34498	0.176852	0.536813
g__Eggerthella	0.405774	3.60824e-06	6.22005e-05	0.00030253
g__Enterocloster	0.458277	0.000102655	0.00040844	0.0006049
g__Escherichia	0.103135	0.077362	0.0695784	0.228065
g__Eubacterium_F	-0.0570854	0.533706	0.242356	1
g__Eubacterium_G	-0.379444	5.02718e-05	0.000305648	0.000600822
g__Eubacterium_I	-0.101788	0.0020145	0.00434086	0.0202774
g__Eubacterium_R	-0.222026	0.195885	0.122013	0.289366
g__Evtepia	0.0482147	0.183318	0.11736	0.289366
g__Faecalibacillus	-0.388682	2.15375e-06	6.22005e-05	6.22005e-05
g__Faecalibacterium	-0.267692	0.378054	0.187873	0.536813
g__Faecalimonas	0.457691	0.0632261	0.0602218	0.228065
g__Faecousia	-0.165162	0.232943	0.134377	0.289366
g__Fimenecus	0.120884	0.63462	0.275553	1
g__Flavonifractor	0.311238	7.34383e-05	0.000361704	0.0006049
g__Fournierella	0.0310513	0.117109	0.0910541	0.228065
g__Fusicatenibacter	-0.381731	0.101223	0.083209	0.228065
g__Gallintestinimicrobium	0.0888681	0.607966	0.267071	1
g__Gemmiger	-1.04957	0.000108529	0.000415747	0.00163258
g__Hominenteromicrobium	0.0149203	0.902758	0.351102	1
g__Hominicoprocola	-0.227968	0.167764	0.11123	0.289366
g__Hominilimicola	0.0289629	0.830945	0.332458	1
g__Hominimerdicola	0.0264061	0.902076	0.35093	1
g__Hominisplanchenecus	-0.180328	0.0367981	0.0395763	0.21683
g__Intestinibacter	0.040896	0.684432	0.29089	1
g__Lachnospira	0.0654563	0.720636	0.301636	1
g__Lentihominibacter	-0.0675734	0.191787	0.120524	0.289366
g__Limisoma	-0.125323	0.41772	0.200233	0.536813
g__Mediterraneibacter	0.30101	0.0749544	0.0680592	0.228065
g__Methanobrevibacter_A	-0.148977	0.11955	0.0921847	0.228065
g__Odoribacter	-0.100873	0.055309	0.0544824	0.228065
g__Oliverpabstia	-0.109851	0.453179	0.213599	1
g__Onthocola_B	-0.166507	0.263189	0.146354	0.536813
g__Otoolea	0.155755	0.0124513	0.0168661	0.0432185
g__Parabacteroides	0.240087	0.213938	0.128274	0.289366
g__PeH17	-0.053223	0.228518	0.132998	0.289366
g__Phascolarctobacterium	-0.0531942	0.622693	0.271782	1
g__Phocaeicola	-0.415616	0.119528	0.0921748	0.228065
g__Prevotella	-0.39849	0.421009	0.201492	1
g__Pseudoruminococcus	0.0792753	0.68223	0.290226	1
g__Romboutsia	-0.0894784	0.367406	0.1844	0.536813
g__Roseburia	0.0764264	0.77117	0.316102	1
g__Ruminiclostridium_E	-0.0473952	0.535013	0.242805	1
g__Ruminococcus_B	0.716197	0.00046548	0.00133736	0.0111882
g__Ruminococcus_C	-0.192654	0.139661	0.100836	0.228065
g__Ruminococcus_E	-0.69146	0.137857	0.100105	0.228065
g__Ruthenibacterium	0.317989	5.9447e-05	0.000330725	0.000600822
g__Sarcina	0.107378	0.311867	0.165098	0.536813
g__Scatavimonas	0.054598	0.234908	0.134982	0.48751
g__Sellimonas	0.327492	2.11579e-05	0.000182365	0.000600822
g__SFEL01	-0.063487	0.123356	0.093911	0.228065
g__Streptococcus	0.172898	0.385607	0.190296	0.536813
g__Sutterella	-0.0268882	0.826099	0.331161	1
g__Thomasclavelia	0.671513	1.45218e-05	0.000154349	0.00030253
g__Tidjanibacter	0.0556821	0.611592	0.268237	1
g__UBA11524	-0.408503	0.00919834	0.0138743	0.0432185
g__Veillonella	0.319124	0.0285624	0.0321064	0.166725
g__Ventricola	-0.0692038	0.160413	0.108679	0.228065
g__Vescimonas	-0.452572	0.0130847	0.017379	0.0432185
Species	Estimate	p-value	q-value	lfdr
s__Acetatifactor.acetigignens	-0.0206722	0.842703	0.413359	1
s__Acetatifactor.intestinalis	-0.148304	0.185774	0.166831	0.28331
s__Agathobacter.faecis	-0.302847	0.273643	0.194649	0.40291
s__Agathobacter.rectalis	-1.29264	0.000512855	0.00274864	0.0133657
s__Agathobaculum.butyriciproducens	-0.0465167	0.201579	0.172388	0.28331
s__Akkermansia.muciniphila	0.658587	0.0238956	0.0500696	0.130877
s__Alistipes.communis	-0.103777	0.0683938	0.10376	0.251762
s__Alistipes.dispar
s__Alistipes.finegoldii	0.209062	0.236666	0.183011	0.28331
s__Alistipes.onderdonkii	-0.0392965	0.844839	0.413974	1
s__Alistipes.putredinis	-0.301241	0.186629	0.167146	0.28331
s__Alistipes.shahii	-0.0708551	0.508427	0.298304	1
s__Alitiscatomonas.sp900066535	0.0244414	0.422492	0.261046	1
s__Anaerobutyricum.hallii	-0.0448635	0.762772	0.38942	1
s__Anaerostipes.amylophilus	-0.0801553	0.64529	0.350462	1
s__Anaerostipes.hadrus	0.229056	0.44521	0.271275	1
s__Anthropogastromicrobium.aceti	-0.335109	0.00975706	0.0274789	0.0821734
s__Bacteroides.caccae	0.22202	0.168308	0.160005	0.28331
s__Bacteroides.cellulosilyticus	-0.0207885	0.254497	0.187666	0.28331
s__Bacteroides.fragilis	0.361007	0.144048	0.150104	0.251762
s__Bacteroides.ovatus	0.0370471	0.862563	0.419019	1
s__Bacteroides.stercoris	0.0543334	0.610579	0.337982	1
s__Bacteroides.thetaiotaomicron	0.0441459	0.501016	0.295239	1
s__Bacteroides.uniformis	0.312	0.361415	0.235611	0.722744
s__Bacteroides.xylanisolvens	0.0853476	0.465797	0.280303	1
s__Bariatricus.comes	-0.176097	0.124196	0.141003	0.251762
s__Barnesiella.intestinihominis	0.00176375	0.98931	0.452716	1
s__Bifidobacterium.adolescentis	-0.88325	0.00449255	0.0154379	0.0821734
s__Bifidobacterium.bifidum	-0.575191	0.0124235	0.0320588	0.112009
s__Bifidobacterium.catenulatum	-0.519473	0.0696661	0.104886	0.251762
s__Bifidobacterium.infantis	-0.639394	0.000100146	0.000939434	0.00161466
s__Bifidobacterium.longum	0.163288	0.581375	0.327104	1
s__Bifidobacterium.pseudocatenulatum	-0.0753097	0.817499	0.406016	1
s__Blautia_A.acetigignens	0.00321261	0.766193	0.390485	1
s__Blautia_A.caecimuris	0.188271	0.234908	0.182527	0.28331
s__Blautia_A.faecis	-0.167724	0.274723	0.195045	0.40291
s__Blautia_A.fusiformis	-0.188268	0.367082	0.238088	0.722744
s__Blautia_A.obeum	-0.0594911	0.51549	0.3012	1
s__Blautia_A.sp000436615	0.00455231	0.916471	0.433845	1
s__Blautia_A.sp900066205	-0.21361	0.0195992	0.0441006	0.130877
s__Blautia_A.sp900066335	-0.138147	0.0253018	0.0518487	0.251762
s__Blautia_A.wexlerae	0.856255	2.07989e-05	0.000535345	0.000701698
s__CAG.103.sp000432375	-0.179861	0.108959	0.132831	0.251762
s__CAG.103.sp900757655	-0.131724	0.279722	0.19686	0.722744
s__CAG.170.sp000432135	-0.223411	0.0854103	0.117525	0.251762
s__CAG.170.sp900545925	-0.135749	0.0452526	0.0797772	0.251762
s__CAG.177.sp003514385	-0.427669	0.0514455	0.0869254	0.251762
s__CAG.217.sp000436335	-0.23761	0.254726	0.187723	0.28331
s__CAG.302.sp934162325	-0.230658	0.166264	0.159153	0.28331
s__CAG.349.sp003539515	-0.0585412	0.41772	0.259155	0.722744
s__Clostridium.sp900540255	0.111329	0.101643	0.128464	0.251762
s__Clostridium_A.leptum	0.0752512	0.155726	0.154791	0.251762
s__Clostridium_AQ.innocuum	0.191769	0.00347082	0.0124592	0.0821734
s__Collinsella ssp.	-0.483268	0.0106764	0.0291496	0.0821734
s__Collinsella.intestinalis	0.233484	0.234908	0.182527	0.28331
s__Collinsella.sp900549275
s__Collinsella.sp902363125	-0.019191	0.41772	0.259155	0.722744
s__Coprococcus.aceti	-0.27923	0.0188453	0.042961	0.130877
s__Coprococcus_A.catus_A	-0.167658	0.00118973	0.00501514	0.0133657
s__Cryptobacteroides.sp000431015
s__Dialister.invisus	-0.574442	0.00180881	0.00700142	0.0821734
s__Dialister.sp000434475	0.0161785	0.234908	0.182527	0.28331
s__Dorea.formicigenerans	-0.142202	0.00128019	0.00524677	0.0368306
s__Dorea_A.amylophila	-0.15964	0.0685466	0.103896	0.251762
s__Dorea_A.longicatena	-0.273288	0.0494248	0.0846592	0.251762
s__Dysosmobacter.welbionis	0.099029	0.0893503	0.120354	0.251762
s__Eggerthella.lenta	0.405774	3.60824e-06	0.000251398	0.000701698
s__Enterocloster.sp000431375	0.107173	0.270851	0.193617	0.40291
s__Escherichia.coli	0.0943231	0.0847134	0.117011	0.251762
s__Eubacterium_F.sp003491505	-0.0167076	0.846571	0.41447	1
s__Eubacterium_G.ventriosum	-0.202131	0.0140311	0.0349141	0.130877
s__Eubacterium_I.ramulus	-0.09165	0.00535226	0.0177539	0.0821734
s__Eubacterium_R.sp000433975	0.10256	0.156834	0.155214	0.251762
s__Eubacterium_R.sp000436835	-0.117543	0.216096	0.177044	0.28331
s__Eubacterium_R.sp003526845	-0.166004	0.155743	0.154798	0.251762
s__Evtepia.gabavorous	0.0656838	0.11036	0.133633	0.251762
s__Faecalibacillus.intestinalis	-0.356488	3.56302e-05	0.000593958	0.000701698
s__Faecalibacterium.duncaniae	-0.656874	0.0011782	0.00498465	0.0133657
s__Faecalibacterium.longum	0.161677	0.603345	0.33532	1
s__Faecalibacterium.prausnitzii	-0.201227	0.0115278	0.0306083	0.0821734
s__Faecalibacterium.prausnitzii_D	-0.17574	0.445323	0.271325	1
s__Faecalibacterium.prausnitzii_E
s__Faecalibacterium.prausnitzii_I	-0.267601	0.00115769	0.00492988	0.0133657
s__Faecalibacterium.prausnitzii_J	-0.200547	0.141101	0.148849	0.251762
s__Faecalibacterium.sp900539885	-0.238354	0.0739293	0.108537	0.251762
s__Faecalibacterium.sp900539945	-0.542516	2.56754e-05	0.000560587	0.000701698
s__Faecalibacterium.sp900758465	-0.0597068	0.814644	0.405173	1
s__Faecalimonas.phoceensis	0.457691	0.0632261	0.0990031	0.251762
s__Faecousia.sp003525905	-0.0629883	0.591928	0.331076	1
s__Fimenecus.sp000432435	0.120884	0.63462	0.346676	1
s__Flavonifractor.plautii	0.311238	7.34383e-05	0.000815424	0.00161466
s__Fournierella.massiliensis	0.0310513	0.117109	0.137347	0.251762
s__Fusicatenibacter.saccharivorans	-0.538619	0.0247743	0.0511906	0.130877
s__Gallintestinimicrobium.propionicum	-0.203675	0.024228	0.0504973	0.130877
s__Gemmiger.formicilis	-0.21954	0.346384	0.228916	0.722744
s__Gemmiger.qucibialis	-0.977189	4.38933e-05	0.000611638	0.00161466
s__Gemmiger.sp900539695	-0.0494465	0.516567	0.301639	1
s__Gemmiger.sp900540775	-0.100273	0.314993	0.214322	0.722744
s__Hominenteromicrobium.mulieris	-0.0568805	0.633446	0.346257	1
s__Hominicoprocola.fusiformis	-0.237794	0.0889706	0.120087	0.251762
s__Hominicoprocola.sp900317525	-0.102675	0.256591	0.188184	0.40291
s__Hominilimicola.fabiformis	0.0289629	0.830945	0.409957	1
s__Hominimerdicola.aceti	0.0264061	0.902076	0.429961	1
s__Hominisplanchenecus.faecis	-0.180328	0.0367981	0.0689547	0.251762
s__Intestinibacter.bartlettii	0.0450974	0.62848	0.344477	1
s__Lachnospira.eligens_A	0.00461582	0.96726	0.447138	1
s__Lachnospira.pectinoschiza_A	-0.162861	0.210726	0.175368	0.28331
s__Lachnospira.sp000436535	0.0242737	0.374966	0.241493	0.722744
s__Lachnospira.sp000437735	0.137323	0.253247	0.187354	0.28331
s__Lentihominibacter.faecis	-0.0700923	0.121679	0.139732	0.251762
s__Limisoma.sp000437795	-0.125323	0.41772	0.259155	0.722744
s__Mediterraneibacter.faecis	-0.274643	0.0299519	0.0591395	0.251762
s__Mediterraneibacter.lactaris	0.153345	0.353023	0.231895	0.722744
s__Mediterraneibacter.torques	0.394664	0.0117098	0.0309097	0.0821734
s__Odoribacter.splanchnicus	-0.100873	0.055309	0.0910914	0.251762
s__Oliverpabstia.tarda	-0.281275	0.000429128	0.00250158	0.00556602
s__Parabacteroides.distasonis	0.249119	0.187447	0.167445	0.28331
s__Parabacteroides.merdae	0.0292456	0.639295	0.34834	1
s__PeH17.sp000435055	-0.053223	0.228518	0.18073	0.28331
s__Phascolarctobacterium.faecium	-0.0531942	0.622693	0.342391	1
s__Phocaeicola.dorei	-0.290114	0.293547	0.203845	0.722744
s__Phocaeicola.massiliensis	-0.0167117	0.90728	0.431371	1
s__Phocaeicola.vulgatus	-0.0225588	0.895713	0.428227	1
s__Prevotella.buccae	0.340211	0.193506	0.169617	0.28331
s__Prevotella.copri_B	-0.514002	0.147921	0.151708	0.251762
s__Prevotella.copri_C	-0.262096	0.247804	0.18597	0.28331
s__Prevotella.copri_F
s__Prevotella.sp015074785	-0.414003	0.0519127	0.0874407	0.251762
s__Prevotella.sp022741625	0.201286	0.234908	0.182527	0.28331
s__Pseudoruminococcus.massiliensis	0.0792753	0.68223	0.363237	1
s__Romboutsia.timonensis	-0.0894784	0.367406	0.238229	0.722744
s__Roseburia.hominis	-0.126189	0.134192	0.145781	0.251762
s__Roseburia.intestinalis	0.10379	0.631458	0.345546	1
s__Roseburia.inulinivorans	0.115392	0.568307	0.32212	1
s__Ruminiclostridium_E.siraeum	-0.0242659	0.749504	0.385256	1
s__Ruminococcus_B.gnavus	0.716197	0.00046548	0.00261397	0.00556602
s__Ruminococcus_C.callidus	-0.125017	0.148915	0.152112	0.251762
s__Ruminococcus_E.bromii_B	-0.58421	0.256337	0.188122	0.28331
s__Ruminococcus_E.intestinalis	-0.274818	0.240009	0.183918	0.28331
s__Ruminococcus_E.sp934476515	0.00111196	0.994737	0.454072	1
s__Ruthenibacterium.lactatiformans	0.262817	0.00036575	0.00228371	0.00556602
s__Sarcina.ventriculi	0.107378	0.311867	0.212821	0.722744
s__Scatavimonas.sp900540275	0.054598	0.234908	0.182527	0.28331
s__Sellimonas.intestinalis	0.270846	0.000209927	0.00158842	0.00556602
s__SFEL01.sp004557245	-0.063487	0.123356	0.140582	0.251762
s__Streptococcus.salivarius	0.22833	0.103518	0.129613	0.251762
s__Streptococcus.salivarius_D
s__Streptococcus.thermophilus	-0.0599309	0.202635	0.17274	0.28331
s__Sutterella.wadsworthensis	-0.00437768	0.971736	0.44828	1
s__Sutterella.wadsworthensis_A	-0.0811412	0.0922504	0.122362	0.251762
s__Thomasclavelia.ramosa	0.557209	0.000113418	0.000987771	0.00556602
s__Tidjanibacter.inops	0.0556821	0.611592	0.338353	1
s__UBA11524.sp000437595	-0.408503	0.00919834	0.0264112	0.0821734
s__Veillonella.parvula_A	0.220717	0.101558	0.128411	0.251762
s__Vescimonas.cirricatena	-0.0620694	0.142063	0.149262	0.251762
s__Vescimonas.coprocola	0.0364167	0.745628	0.384029	1
s__Vescimonas.sp000435555	-0.263627	0.0676163	0.103063	0.251762
s__Vescimonas.sp000435975	-0.119437	0.159	0.156029	0.28331
s__Vescimonas.sp900547745	-0.00487876	0.41772	0.259155	0.722744

## Sheet: F - KTR
F: KTR compared with HC
Phylum	Estimate	p-value	q-value	lfdr
p__Actinomycetota	-1.03686	0.00110833	0.00370452	0.00794703
p__Bacillota	0.18959	0.280091	0.132375	0.417223
p__Bacillota_A	-0.119536	0.125952	0.0759141	0.14928
p__Bacillota_C	-0.33386	0.0737462	0.0563197	0.14928
p__Bacillota_I	0.199107	0.532696	0.211008	1
p__Bacteroidota	0.593692	0.00348595	0.00582577	0.0293344
p__Desulfobacterota	0.141838	0.0122623	0.013662	0.14928
p__Methanobacteriota	0.00256243	0.984619	0.330802	1
p__Pseudomonadota	0.180887	0.391799	0.16437	1
p__Verrucomicrobiota	0.294682	0.146249	0.0814709	0.417223
Family	Estimate	p-value	q-value	lfdr
f__Acidaminococcaceae	0.0846777	0.562445	0.583067	1
f__Acutalibacteraceae	-0.917756	0.00123884	0.0181119	0.0248181
f__Akkermansiaceae	0.183172	0.321563	0.444301	1
f__Anaerotignaceae	0.013959	0.773564	0.657932	1
f__Anaerovoracaceae	0.012149	0.854737	0.680023	1
f__Aristaeellaceae	-0.0732196	0.709138	0.638101	1
f__Bacteroidaceae	0.0487846	0.882684	0.686982	1
f__Barnesiellaceae	0.298835	0.0453541	0.130492	0.232443
f__Bifidobacteriaceae	-1.29384	0.000812385	0.0181119	0.0181119
f__Borkfalkiaceae	0.228654	0.23092	0.366034	0.939258
f__Burkholderiaceae	-0.00184112	0.982805	0.70961	1
f__Butyricicoccaceae	0.00135847	0.982035	0.709449	1
f__CAG.138	0.197391	0.387356	0.490608	1
f__CAG.239	-0.0142523	0.949289	0.702409	1
f__CAG.288	0.118983	0.420857	0.511342	1
f__CAG.508	-0.0635186	0.732759	0.645633	1
f__CAG.917	0.163502	0.379156	0.485262	1
f__Clostridiaceae	0.103265	0.44947	0.527759	1
f__Coprobacillaceae	0.272291	0.142465	0.265448	0.939258
f__Coriobacteriaceae	-0.600538	0.0388455	0.121559	0.232443
f__Desulfovibrionaceae	0.141838	0.0122623	0.0597586	0.232443
f__Dialisteraceae	-0.387732	0.0599593	0.146101	0.411152
f__Eggerthellaceae	0.217867	0.0591145	0.14533	0.232443
f__Enterobacteriaceae	0.239797	0.0880818	0.183965	0.939258
f__Erysipelotrichaceae	0.469441	0.00252743	0.0210058	0.0248181
f__Lachnospiraceae	-0.230295	0.299662	0.426961	1
f__Lactobacillaceae	0.101499	0.049803	0.135813	0.232443
f__Marinifilaceae	0.142326	0.0312895	0.109002	0.232443
f__Methanobacteriaceae	0.00256243	0.984619	0.70999	1
f__Muribaculaceae	-0.297943	0.159033	0.286889	0.939258
f__Oscillospiraceae	0.0910184	0.766862	0.655971	1
f__Peptostreptococcaceae	-0.143853	0.265494	0.397636	1
f__Rikenellaceae	0.827522	0.00293638	0.021465	0.136346
f__Ruminococcaceae	-0.183858	0.250255	0.384147	0.939258
f__Selenomonadaceae	0.0200807	0.212425	0.347566	0.939258
f__Streptococcaceae	0.145463	0.381924	0.487079	1
f__Tannerellaceae	0.587363	0.0118763	0.058687	0.136346
f__UBA1381	0.0960302	0.431353	0.517495	1
f__UBA660	-0.254877	0.394055	0.494893	1
f__UBA932	0.0968236	0.719762	0.641528	1
f__Veillonellaceae	0.0185231	0.0742423	0.166786	0.411152
Genus	Estimate	p-value	q-value	lfdr
g__Acetatifactor	-0.00335827	0.982415	0.443816	1
g__Agathobacter	-1.38356	7.95297e-05	0.00324371	0.00632247
g__Agathobaculum	-0.082274	0.0715973	0.0906628	0.147908
g__Akkermansia	0.183172	0.321563	0.228841	0.46806
g__Alistipes	0.833593	0.00210808	0.012877	0.0175035
g__Alistipes_A	0.0376555	0.676467	0.354614	1
g__Alitiscatomonas	0.170442	0.046252	0.0749446	0.146014
g__Anaerobutyricum	0.0363036	0.763748	0.382851	1
g__Anaerostipes	0.242817	0.366585	0.244168	0.46806
g__Anthropogastromicrobium	-0.250791	0.0982478	0.108301	0.375858
g__Bacteroides	0.419749	0.125894	0.128368	0.427275
g__Bariatricus	-0.285456	0.00411172	0.0167701	0.0369972
g__Barnesiella	0.298835	0.0453541	0.0742293	0.146014
g__Bifidobacterium	-1.29384	0.000812385	0.00946036	0.0156867
g__Blautia	0.213218	0.034838	0.064637	0.146014
g__Blautia_A	-0.0900513	0.694128	0.360534	1
g__CAG.103	-0.333098	0.0426061	0.0719479	0.146014
g__CAG.170	0.0423957	0.839218	0.405347	1
g__CAG.177	-0.255664	0.295654	0.219032	0.46806
g__CAG.217	-0.170444	0.423292	0.261034	0.473662
g__CAG.302	-0.191047	0.289901	0.216743	0.46806
g__CAG.349	0.154879	0.368563	0.244796	0.46806
g__Clostridium	0.0195332	0.853983	0.409558	1
g__Clostridium_A	0.208392	0.0598735	0.0842769	0.146014
g__Clostridium_AQ	0.158592	0.0780914	0.0936779	0.257038
g__Collinsella	-0.600538	0.0388455	0.0685802	0.146014
g__Coprococcus	-0.328741	0.00774013	0.0225493	0.115816
g__Coprococcus_A	-0.142781	0.0134193	0.0342076	0.146014
g__Cryptobacteroides	0.0968236	0.719762	0.368936	1
g__Dialister	-0.387732	0.0599593	0.0843279	0.147908
g__Dorea	-0.0626852	0.264248	0.206005	0.46806
g__Dorea_A	-0.290025	0.0308638	0.060309	0.146014
g__Dorea_D	0.193642	0.0843934	0.0983453	0.282532
g__Dysosmobacter	0.00741372	0.922618	0.428374	1
g__Eggerthella	0.250286	0.00652356	0.0210186	0.0369972
g__Enterocloster	0.237581	0.0185509	0.0434007	0.146014
g__Escherichia	0.0951526	0.310142	0.224614	0.46806
g__Eubacterium_F	-0.0737463	0.38684	0.25044	0.473662
g__Eubacterium_G	-0.313245	0.00119415	0.0108353	0.0156867
g__Eubacterium_I	0.148699	0.0746502	0.0921209	0.147908
g__Eubacterium_R	-0.0515301	0.804906	0.395326	1
g__Evtepia	0.0357066	0.305913	0.223011	0.46806
g__Faecalibacillus	-0.226089	0.0915011	0.103591	0.282532
g__Faecalibacterium	-0.270185	0.320481	0.228447	0.46806
g__Faecalimonas	-0.0320915	0.630491	0.338675	1
g__Faecousia	0.0451781	0.749285	0.378344	1
g__Fimenecus	-0.207682	0.291267	0.21729	0.46806
g__Flavonifractor	0.16488	0.00564076	0.0196879	0.0369972
g__Fournierella	0.271294	0.123266	0.126591	0.375858
g__Fusicatenibacter	-0.208226	0.475726	0.278712	1
g__Gallintestinimicrobium	0.00425175	0.978622	0.442861	1
g__Gemmiger	-0.584082	0.00746696	0.0222317	0.0369972
g__Hominenteromicrobium	0.0992092	0.472168	0.277371	0.777424
g__Hominicoprocola	0.0283822	0.882294	0.417468	1
g__Hominilimicola	0.0960302	0.431353	0.263242	0.473662
g__Hominimerdicola	-0.541621	0.00224668	0.0130905	0.025356
g__Hominisplanchenecus	-0.0888866	0.378417	0.247875	0.46806
g__Intestinibacter	0.044832	0.70287	0.363425	1
g__Lachnospira	-0.132498	0.422767	0.260888	0.473662
g__Lentihominibacter	-0.0818767	0.0543054	0.080775	0.146014
g__Limisoma	-0.125323	0.440442	0.265678	0.473662
g__Mediterraneibacter	0.293866	0.221997	0.186168	0.46806
g__Methanobrevibacter_A	0.00627683	0.961606	0.438538	1
g__Odoribacter	0.0883557	0.157322	0.149222	0.46806
g__Oliverpabstia	-0.296258	0.000234545	0.00478309	0.0156867
g__Onthocola_B	-0.148969	0.341209	0.23578	0.46806
g__Otoolea	0.0441374	0.371465	0.245712	0.46806
g__Parabacteroides	0.587363	0.0118763	0.0313386	0.115816
g__PeH17	0.199294	0.248371	0.198887	0.46806
g__Phascolarctobacterium	0.0177242	0.889274	0.419385	1
g__Phocaeicola	0.0483767	0.861914	0.411796	1
g__Prevotella	-0.309081	0.540651	0.305142	1
g__Pseudoruminococcus	-0.136883	0.291799	0.217503	0.46806
g__Romboutsia	-0.22699	0.00138837	0.0113253	0.0175035
g__Roseburia	-0.170858	0.444907	0.266854	0.777424
g__Ruminiclostridium_E	0.256945	0.111415	0.11825	0.375858
g__Ruminococcus_B	0.0243879	0.649432	0.345336	1
g__Ruminococcus_C	-0.205937	0.0762229	0.0928434	0.147908
g__Ruminococcus_E	-1.22126	0.00382807	0.0163597	0.025356
g__Ruthenibacterium	0.0937059	0.0308043	0.0602407	0.146014
g__Sarcina	-0.00743212	0.826923	0.401795	1
g__Scatavimonas
g__Sellimonas	0.146395	0.0207115	0.046834	0.146014
g__SFEL01	0.128757	0.343818	0.236671	0.46806
g__Streptococcus	0.153905	0.354613	0.240287	0.46806
g__Sutterella	-0.192404	0.0554337	0.0815164	0.146014
g__Thomasclavelia	0.480969	0.00384357	0.0163831	0.025356
g__Tidjanibacter	0.222486	0.15129	0.145448	0.427275
g__UBA11524	-0.242873	0.153781	0.147019	0.427275
g__Veillonella	0.0185231	0.0742423	0.0919304	0.147908
g__Ventricola	0.0149867	0.824546	0.401103	1
g__Vescimonas	-0.229491	0.352936	0.239733	0.46806
Species	Estimate	p-value	q-value	lfdr
s__Acetatifactor.acetigignens	-0.0656119	0.398472	0.255784	0.499054
s__Acetatifactor.intestinalis	0.0314651	0.825776	0.406898	1
s__Agathobacter.faecis	-0.410325	0.134796	0.172141	0.249411
s__Agathobacter.rectalis	-1.19246	0.000781187	0.0135594	0.0421567
s__Agathobaculum.butyriciproducens	-0.0168755	0.669992	0.357585	1
s__Akkermansia.muciniphila	0.231655	0.214531	0.19815	0.287331
s__Alistipes.communis	0.00217203	0.974858	0.447486	1
s__Alistipes.dispar	0.300983	0.212425	0.197542	0.287331
s__Alistipes.finegoldii	0.481856	0.0194151	0.0720848	0.109124
s__Alistipes.onderdonkii	0.474087	0.0788157	0.141094	0.249411
s__Alistipes.putredinis	-0.0935572	0.67814	0.360366	1
s__Alistipes.shahii	0.133562	0.32634	0.235488	0.376609
s__Alitiscatomonas.sp900066535	0.144931	0.0761375	0.138971	0.249411
s__Anaerobutyricum.hallii	-0.0231125	0.856744	0.415812	1
s__Anaerostipes.amylophilus	-0.231029	0.0583524	0.123158	0.206158
s__Anaerostipes.hadrus	0.408505	0.173823	0.18501	0.249411
s__Anthropogastromicrobium.aceti	-0.250791	0.0982478	0.154352	0.249411
s__Bacteroides.caccae	0.132544	0.344848	0.240321	0.376609
s__Bacteroides.cellulosilyticus	0.226085	0.114047	0.162956	0.249411
s__Bacteroides.fragilis	0.194989	0.221013	0.199971	0.287331
s__Bacteroides.ovatus	-0.0880691	0.542734	0.310773	1
s__Bacteroides.stercoris	-0.0464753	0.362536	0.244641	0.376609
s__Bacteroides.thetaiotaomicron	0.390773	0.0230301	0.0761415	0.206158
s__Bacteroides.uniformis	0.11122	0.600835	0.332965	1
s__Bacteroides.xylanisolvens	0.210905	0.240032	0.207527	0.376609
s__Bariatricus.comes	-0.285456	0.00411172	0.0364096	0.0703487
s__Barnesiella.intestinihominis	0.298835	0.0453541	0.110418	0.206158
s__Bifidobacterium.adolescentis	-1.08896	0.00021183	0.00735366	0.0197652
s__Bifidobacterium.bifidum	-0.505776	0.0401356	0.10413	0.206158
s__Bifidobacterium.catenulatum	-0.647206	0.0164592	0.0679433	0.109124
s__Bifidobacterium.infantis	-0.455299	0.0219759	0.0750534	0.109124
s__Bifidobacterium.longum	-0.227691	0.433434	0.266253	0.499054
s__Bifidobacterium.pseudocatenulatum	-0.114612	0.710802	0.371279	1
s__Blautia_A.acetigignens	0.139113	0.0859068	0.14634	0.249411
s__Blautia_A.caecimuris	0.044492	0.0453857	0.110453	0.206158
s__Blautia_A.faecis	-0.0698548	0.654585	0.352259	1
s__Blautia_A.fusiformis	-0.314805	0.11795	0.164847	0.249411
s__Blautia_A.obeum	-0.16767	0.0164085	0.0678641	0.109124
s__Blautia_A.sp000436615	0.115323	0.31052	0.231077	0.376609
s__Blautia_A.sp900066205	-0.138172	0.163305	0.181984	0.249411
s__Blautia_A.sp900066335	-0.0110903	0.894924	0.426441	1
s__Blautia_A.wexlerae	0.116291	0.608101	0.33564	1
s__CAG.103.sp000432375	-0.18761	0.109284	0.160531	0.249411
s__CAG.103.sp900757655	-0.1509	0.170675	0.184133	0.249411
s__CAG.170.sp000432135	-0.128025	0.364651	0.245139	0.376609
s__CAG.170.sp900545925	0.0593243	0.677821	0.360258	1
s__CAG.177.sp003514385	-0.265815	0.272182	0.219148	0.376609
s__CAG.217.sp000436335	-0.170444	0.423292	0.26331	0.499054
s__CAG.302.sp934162325	-0.226507	0.195118	0.192215	0.287331
s__CAG.349.sp003539515	0.154879	0.368563	0.246051	0.499054
s__Clostridium.sp900540255	0.053183	0.329099	0.23623	0.376609
s__Clostridium_A.leptum	0.208392	0.0598735	0.124431	0.206158
s__Clostridium_AQ.innocuum	0.153737	0.0883126	0.148006	0.249411
s__Collinsella ssp.	-0.286403	0.164733	0.182411	0.249411
s__Collinsella.intestinalis
s__Collinsella.sp900549275
s__Collinsella.sp902363125	0.0937875	0.315708	0.232554	0.376609
s__Coprococcus.aceti	-0.256577	0.039938	0.103876	0.206158
s__Coprococcus_A.catus_A	-0.151587	0.00529518	0.0408099	0.0703487
s__Cryptobacteroides.sp000431015	0.243556	0.212425	0.197542	0.287331
s__Dialister.invisus	-0.514989	0.00731286	0.0461573	0.109124
s__Dialister.sp000434475	0.127257	0.212425	0.197542	0.287331
s__Dorea.formicigenerans	-0.0626852	0.264248	0.216432	0.376609
s__Dorea_A.amylophila	-0.12472	0.231445	0.204127	0.376609
s__Dorea_A.longicatena	-0.214636	0.120827	0.166189	0.249411
s__Dysosmobacter.welbionis	0.115785	0.0755211	0.13847	0.249411
s__Eggerthella.lenta	0.250286	0.00652356	0.0443135	0.0703487
s__Enterocloster.sp000431375	0.0445647	0.457083	0.275227	1
s__Escherichia.coli	0.0951526	0.310142	0.230968	0.376609
s__Eubacterium_F.sp003491505	-0.0409074	0.603027	0.333774	1
s__Eubacterium_G.ventriosum	-0.168883	0.0549627	0.120174	0.206158
s__Eubacterium_I.ramulus	0.12939	0.128472	0.169555	0.249411
s__Eubacterium_R.sp000433975	0.258427	0.0788506	0.141121	0.249411
s__Eubacterium_R.sp000436835	-0.117543	0.238751	0.207028	0.376609
s__Eubacterium_R.sp003526845	-0.166004	0.176266	0.185675	0.249411
s__Evtepia.gabavorous	0.0373371	0.253896	0.212742	0.376609
s__Faecalibacillus.intestinalis	-0.338691	0.000177301	0.00735366	0.00735366
s__Faecalibacterium.duncaniae	-0.226997	0.360477	0.244152	0.376609
s__Faecalibacterium.longum	0.0302097	0.88024	0.422399	1
s__Faecalibacterium.prausnitzii	-0.138721	0.0997975	0.155271	0.249411
s__Faecalibacterium.prausnitzii_D	-0.149391	0.483468	0.286562	1
s__Faecalibacterium.prausnitzii_E
s__Faecalibacterium.prausnitzii_I	-0.0781749	0.570498	0.321559	1
s__Faecalibacterium.prausnitzii_J	-0.0277101	0.877338	0.421594	1
s__Faecalibacterium.sp900539885	-0.124037	0.385061	0.251514	0.499054
s__Faecalibacterium.sp900539945	-0.330904	0.0113168	0.0579976	0.109124
s__Faecalibacterium.sp900758465	0.00689355	0.964886	0.444945	1
s__Faecalimonas.phoceensis	-0.054273	0.405745	0.258038	0.499054
s__Faecousia.sp003525905	0.0210626	0.846046	0.412763	1
s__Fimenecus.sp000432435	-0.207682	0.291267	0.225321	0.376609
s__Flavonifractor.plautii	0.16488	0.00564076	0.0418874	0.0703487
s__Fournierella.massiliensis	0.257756	0.143977	0.175611	0.249411
s__Fusicatenibacter.saccharivorans	-0.222916	0.444702	0.269783	1
s__Gallintestinimicrobium.propionicum	0.00425175	0.978622	0.448438	1
s__Gemmiger.formicilis	-0.247372	0.164252	0.182268	0.249411
s__Gemmiger.qucibialis	-0.5066	0.061631	0.125854	0.249411
s__Gemmiger.sp900539695	-0.130289	0.0171246	0.0689543	0.109124
s__Gemmiger.sp900540775	-0.0599628	0.581912	0.325895	1
s__Hominenteromicrobium.mulieris	0.020548	0.877018	0.421505	1
s__Hominicoprocola.fusiformis	0.0946102	0.588718	0.328455	1
s__Hominicoprocola.sp900317525	-0.075556	0.368393	0.246011	0.376609
s__Hominilimicola.fabiformis	0.0960302	0.431353	0.265655	0.499054
s__Hominimerdicola.aceti	-0.541621	0.00224668	0.0259977	0.0703487
s__Hominisplanchenecus.faecis	-0.105345	0.293248	0.225934	0.376609
s__Intestinibacter.bartlettii	-0.00612884	0.952135	0.441662	1
s__Lachnospira.eligens_A	0.0427649	0.708453	0.370507	1
s__Lachnospira.pectinoschiza_A	-0.244856	0.0498952	0.115291	0.206158
s__Lachnospira.sp000436535	0.103029	0.173627	0.184956	0.249411
s__Lachnospira.sp000437735	-0.00546408	0.949753	0.441044	1
s__Lentihominibacter.faecis	-0.0740985	0.0547024	0.119936	0.206158
s__Limisoma.sp000437795	-0.125323	0.440442	0.268244	0.663405
s__Mediterraneibacter.faecis	0.163588	0.408432	0.258861	0.499054
s__Mediterraneibacter.lactaris	-0.0571091	0.539543	0.309511	1
s__Mediterraneibacter.torques	0.37977	0.0279813	0.0857058	0.206158
s__Odoribacter.splanchnicus	0.0883557	0.157322	0.180132	0.249411
s__Oliverpabstia.tarda	-0.274696	0.000614165	0.0124927	0.0197652
s__Parabacteroides.distasonis	0.178251	0.144199	0.175691	0.249411
s__Parabacteroides.merdae	0.386554	0.108511	0.160124	0.249411
s__PeH17.sp000435055	0.199294	0.248371	0.210703	0.376609
s__Phascolarctobacterium.faecium	0.0177242	0.889274	0.424892	1
s__Phocaeicola.dorei	0.0971273	0.704118	0.369076	1
s__Phocaeicola.massiliensis	0.165078	0.433402	0.266244	0.499054
s__Phocaeicola.vulgatus	0.0237555	0.918333	0.432768	1
s__Prevotella.buccae	0.0223711	0.212425	0.197542	0.287331
s__Prevotella.copri_B	-0.458159	0.22053	0.199837	0.287331
s__Prevotella.copri_C	-0.262096	0.271077	0.218776	0.376609
s__Prevotella.copri_F	0.276859	0.212425	0.197542	0.287331
s__Prevotella.sp015074785	-0.03174	0.91379	0.431551	1
s__Prevotella.sp022741625
s__Pseudoruminococcus.massiliensis	-0.136883	0.291799	0.225486	0.376609
s__Romboutsia.timonensis	-0.22699	0.00138837	0.0192789	0.0595919
s__Roseburia.hominis	-0.0639311	0.494088	0.291024	1
s__Roseburia.intestinalis	-0.22377	0.160657	0.181176	0.249411
s__Roseburia.inulinivorans	0.0496185	0.790983	0.396552	1
s__Ruminiclostridium_E.siraeum	0.26856	0.0994745	0.155081	0.249411
s__Ruminococcus_B.gnavus	0.0243879	0.649432	0.350457	1
s__Ruminococcus_C.callidus	-0.0559136	0.579924	0.325144	1
s__Ruminococcus_E.bromii_B	-1.10699	0.017109	0.0689312	0.109124
s__Ruminococcus_E.intestinalis	-0.218729	0.357455	0.243428	0.376609
s__Ruminococcus_E.sp934476515	-0.152004	0.266117	0.21708	0.376609
s__Ruthenibacterium.lactatiformans	0.0615654	0.0576624	0.122568	0.206158
s__Sarcina.ventriculi	-0.0145056	0.67055	0.357776	1
s__Scatavimonas.sp900540275
s__Sellimonas.intestinalis	0.146395	0.0207115	0.0736495	0.109124
s__SFEL01.sp004557245	0.128757	0.343818	0.240061	0.376609
s__Streptococcus.salivarius	-0.0395194	0.318577	0.233357	0.376609
s__Streptococcus.salivarius_D
s__Streptococcus.thermophilus	0.180138	0.120136	0.16587	0.249411
s__Sutterella.wadsworthensis	-0.174055	0.0570943	0.122075	0.206158
s__Sutterella.wadsworthensis_A	-0.0179199	0.791208	0.396621	1
s__Thomasclavelia.ramosa	0.441638	0.00943143	0.0530309	0.109124
s__Tidjanibacter.inops	0.222486	0.15129	0.178159	0.249411
s__UBA11524.sp000437595	-0.242873	0.153781	0.178987	0.249411
s__Veillonella.parvula_A	0.00438119	0.212425	0.197542	0.287331
s__Vescimonas.cirricatena	-0.0467898	0.304909	0.229445	0.376609
s__Vescimonas.coprocola	-0.131084	0.12154	0.166514	0.249411
s__Vescimonas.sp000435555	-0.205675	0.176584	0.18576	0.287331
s__Vescimonas.sp000435975	-0.0783532	0.403711	0.257412	0.499054
s__Vescimonas.sp900547745	0.22817	0.222107	0.20027	0.376609

## Sheet: G - LTR
G: LTR compared with HC
Phylum	Estimate	p-value	q-value	lfdr
p__Actinomycetota	-0.0223043	0.92086	0.645632	1
p__Bacillota	0.333958	0.063213	0.141256	0.141256
p__Bacillota_A	-0.0791758	0.223034	0.306169	1
p__Bacillota_C	-0.0771819	0.637586	0.557809	1
p__Bacillota_I	-0.130012	0.477647	0.485868	1
p__Bacteroidota	-0.117325	0.622872	0.552042	1
p__Desulfobacterota	0.0418095	0.311355	0.381195	1
p__Methanobacteriota	-0.137283	0.0406488	0.141256	0.141256
p__Pseudomonadota	0.372037	0.0825456	0.141256	0.141256
p__Verrucomicrobiota	0.310704	0.0831392	0.141256	1
Family	Estimate	p-value	q-value	lfdr
f__Acidaminococcaceae	-0.0759749	0.414505	0.418545	1
f__Acutalibacteraceae	-0.631911	0.0375057	0.0998702	0.139954
f__Akkermansiaceae	0.321567	0.0737464	0.146862	0.373339
f__Anaerotignaceae	0.00371138	0.926262	0.616643	1
f__Anaerovoracaceae	-0.0315679	0.604029	0.511945	1
f__Aristaeellaceae	-0.365561	0.00448596	0.038905	0.0514512
f__Bacteroidaceae	-0.0548989	0.817212	0.586633	1
f__Barnesiellaceae	0.0360066	0.743665	0.563593	1
f__Bifidobacteriaceae	-0.16041	0.563999	0.494805	1
f__Borkfalkiaceae	-0.0563944	0.0991769	0.173914	0.373339
f__Burkholderiaceae	0.0994956	0.339537	0.370925	1
f__Butyricicoccaceae	-0.0109896	0.82214	0.58809	1
f__CAG.138	0.00681642	0.954052	0.623606	1
f__CAG.239	-0.243633	0.0630502	0.133158	0.373339
f__CAG.288	-0.058487	0.0187053	0.0775474	0.139954
f__CAG.508	-0.26255	0.0064635	0.0420416	0.139954
f__CAG.917	-0.0688993	0.13983	0.205888	0.373339
f__Clostridiaceae	0.214364	0.147037	0.210516	0.373339
f__Coprobacillaceae	0.246061	0.0346444	0.0975625	0.139954
f__Coriobacteriaceae	0.0587505	0.82962	0.590283	1
f__Desulfovibrionaceae	0.0418095	0.311355	0.350942	1
f__Dialisteraceae	-0.250654	0.145034	0.209256	0.373339
f__Eggerthellaceae	0.0425082	0.517303	0.473224	1
f__Enterobacteriaceae	0.648789	0.00226715	0.038905	0.038905
f__Erysipelotrichaceae	0.12602	0.237346	0.291871	1
f__Lachnospiraceae	0.0354198	0.792801	0.57926	1
f__Lactobacillaceae	0.128078	0.158912	0.217608	0.5825
f__Marinifilaceae	-0.0449158	0.345733	0.375154	1
f__Methanobacteriaceae	-0.137283	0.0406488	0.102132	0.139954
f__Muribaculaceae	-0.278681	0.0441175	0.104349	0.373339
f__Oscillospiraceae	-0.09806	0.71738	0.554723	1
f__Peptostreptococcaceae	-0.157219	0.156529	0.216235	0.373339
f__Rikenellaceae	-0.0824831	0.772431	0.572904	1
f__Ruminococcaceae	-0.355883	0.040652	0.102134	0.139954
f__Selenomonadaceae	0.0746149	0.439563	0.432894	1
f__Streptococcaceae	0.229663	0.165172	0.2229	1
f__Tannerellaceae	-0.00577519	0.955405	0.623939	1
f__UBA1381	-0.0218655	0.770839	0.572399	1
f__UBA660	-0.491998	0.00437837	0.038905	0.038905
f__UBA932	-0.146733	0.206242	0.263708	1
f__Veillonellaceae	0.219548	0.0363026	0.0989312	0.139954
Genus	Estimate	p-value	q-value	lfdr
g__Acetatifactor	-0.0969532	0.459754	0.504839	1
g__Agathobacter	-0.730307	0.00927956	0.098065	0.122688
g__Agathobaculum	-0.00358854	0.939437	0.67567	1
g__Akkermansia	0.321567	0.0737464	0.194835	0.396745
g__Alistipes	-0.0499041	0.858648	0.655662	1
g__Alistipes_A	0.00327128	0.968213	0.682247	1
g__Alitiscatomonas	0.110171	0.119046	0.241628	0.396745
g__Anaerobutyricum	0.0669182	0.587659	0.565819	1
g__Anaerostipes	-0.209928	0.248381	0.355174	1
g__Anthropogastromicrobium	-0.184352	0.132219	0.251421	0.396745
g__Bacteroides	0.374709	0.0943764	0.219223	0.396745
g__Bariatricus	-0.0937987	0.241987	0.349224	1
g__Barnesiella	0.0360066	0.743665	0.622519	1
g__Bifidobacterium	-0.16041	0.563999	0.555697	1
g__Blautia	0.105831	0.250333	0.356969	1
g__Blautia_A	0.271122	0.132187	0.251398	0.396745
g__CAG.103	-0.00628655	0.971226	0.68292	1
g__CAG.170	-0.109062	0.508971	0.530227	1
g__CAG.177	-0.391702	0.00710733	0.098065	0.098065
g__CAG.217	-0.140045	0.401436	0.470961	1
g__CAG.302	-0.215748	0.0558234	0.183707	0.240143
g__CAG.349	-0.0585412	0.206242	0.314572	0.670327
g__Clostridium	0.131273	0.314861	0.411152	1
g__Clostridium_A	-0.00100519	0.974184	0.683578	1
g__Clostridium_AQ	0.0589932	0.0509956	0.179709	0.240143
g__Collinsella	0.0585499	0.83014	0.648	1
g__Coprococcus	-0.204	0.0724085	0.194159	0.240143
g__Coprococcus_A	-0.0438126	0.330748	0.42312	1
g__Cryptobacteroides	-0.146733	0.206242	0.314572	0.670327
g__Dialister	-0.252665	0.142575	0.258293	0.486308
g__Dorea	0.107228	0.139595	0.256383	0.396745
g__Dorea_A	-0.0147446	0.910427	0.668759	1
g__Dorea_D	0.049077	0.183068	0.294769	0.670327
g__Dysosmobacter	0.0343888	0.69119	0.605176	1
g__Eggerthella	0.0872983	0.0131494	0.104221	0.240143
g__Enterocloster	0.0894493	0.0728239	0.194371	0.240143
g__Escherichia	0.579094	0.00674335	0.098065	0.098065
g__Eubacterium_F	-0.151065	0.0130304	0.104078	0.122688
g__Eubacterium_G	-0.225201	0.00540404	0.098065	0.098065
g__Eubacterium_I	-0.0293793	0.338715	0.42894	1
g__Eubacterium_R	0.0176411	0.913531	0.669513	1
g__Evtepia	0.0250962	0.506422	0.528976	1
g__Faecalibacillus	0.0379808	0.733187	0.619179	1
g__Faecalibacterium	-0.398344	0.0685195	0.192071	0.240143
g__Faecalimonas	0.111523	0.329601	0.422272	1
g__Faecousia	0.0363564	0.790397	0.63673	1
g__Fimenecus	-0.00198303	0.992028	0.687491	1
g__Flavonifractor	0.12812	0.0378597	0.165278	0.240143
g__Fournierella	0.00255041	0.439563	0.493612	1
g__Fusicatenibacter	-0.225389	0.311194	0.408319	1
g__Gallintestinimicrobium	-0.137761	0.106067	0.230595	0.396745
g__Gemmiger	-0.409006	0.0639212	0.189345	0.240143
g__Hominenteromicrobium	-0.0503332	0.609073	0.57459	1
g__Hominicoprocola	-0.245308	0.0462624	0.175198	0.240143
g__Hominilimicola	-0.0218655	0.770839	0.630915	1
g__Hominimerdicola	-0.0752868	0.691168	0.605168	1
g__Hominisplanchenecus	-0.128795	0.0579351	0.185295	0.240143
g__Intestinibacter	-0.110655	0.0412767	0.169656	0.240143
g__Lachnospira	-0.10661	0.542382	0.546028	1
g__Lentihominibacter	-0.0301166	0.493418	0.52249	1
g__Limisoma	-0.0743901	0.501327	0.526456	1
g__Mediterraneibacter	0.561429	0.00906673	0.098065	0.098065
g__Methanobrevibacter_A	-0.131759	0.0436638	0.172423	0.240143
g__Odoribacter	-0.0599455	0.157914	0.270618	0.670327
g__Oliverpabstia	-0.00927816	0.935299	0.674702	1
g__Onthocola_B	-0.166507	0.0818814	0.205211	0.396745
g__Otoolea	0.00924154	0.815231	0.643855	1
g__Parabacteroides	-0.00577519	0.955405	0.679353	1
g__PeH17	0.0365667	0.691592	0.605315	1
g__Phascolarctobacterium	-0.121914	0.0670125	0.19121	0.240143
g__Phocaeicola	0.0573832	0.808508	0.641954	1
g__Prevotella	-0.700698	0.0269443	0.146745	0.240143
g__Pseudoruminococcus	-0.0507821	0.684363	0.602802	1
g__Romboutsia	-0.0568816	0.550359	0.549645	1
g__Roseburia	-0.241814	0.209405	0.317114	1
g__Ruminiclostridium_E	-0.0533836	0.322783	0.417181	1
g__Ruminococcus_B	0.278814	0.119649	0.242104	0.396745
g__Ruminococcus_C	-0.111108	0.309643	0.407112	1
g__Ruminococcus_E	-0.574521	0.1088	0.233047	0.396745
g__Ruthenibacterium	0.12424	0.102555	0.227335	0.396745
g__Sarcina	0.101509	0.222198	0.330093	1
g__Scatavimonas	0.116575	0.439563	0.493612	1
g__Sellimonas	0.0587599	0.183621	0.295267	0.670327
g__SFEL01	-0.0101199	0.886603	0.662859	1
g__Streptococcus	0.238105	0.150302	0.264673	0.486308
g__Sutterella	0.00216643	0.984456	0.685842	1
g__Thomasclavelia	0.122619	0.055524	0.183475	0.240143
g__Tidjanibacter	-0.0549571	0.300264	0.39971	1
g__UBA11524	-0.340346	0.00412474	0.098065	0.098065
g__Veillonella	0.219548	0.0363026	0.163097	0.240143
g__Ventricola	-0.0257582	0.572439	0.559361	1
g__Vescimonas	-0.163998	0.389059	0.463166	1
Species	Estimate	p-value	q-value	lfdr
s__Acetatifactor.acetigignens	-0.0502091	0.57456	0.552683	1
s__Acetatifactor.intestinalis	-0.114754	0.140683	0.295563	0.50848
s__Agathobacter.faecis	-0.182398	0.405646	0.465901	1
s__Agathobacter.rectalis	-0.680144	0.0204446	0.151004	0.244786
s__Agathobaculum.butyriciproducens	0.069443	0.0908969	0.240423	0.50848
s__Akkermansia.muciniphila	0.273344	0.125454	0.281266	0.50848
s__Alistipes.communis	-0.0312922	0.538142	0.536444	1
s__Alistipes.dispar	0.0365733	0.347791	0.427885	1
s__Alistipes.finegoldii	0.107043	0.315875	0.406554	0.749945
s__Alistipes.onderdonkii	0.295787	0.203352	0.339356	0.50848
s__Alistipes.putredinis	-0.132259	0.474463	0.505024	1
s__Alistipes.shahii	-0.0635425	0.494629	0.515425	1
s__Alitiscatomonas.sp900066535	0.0863938	0.198542	0.336643	0.50848
s__Anaerobutyricum.hallii	0.000991166	0.993934	0.681263	1
s__Anaerostipes.amylophilus	-0.138751	0.189547	0.331329	0.50848
s__Anaerostipes.hadrus	-0.0816823	0.661405	0.58717	1
s__Anthropogastromicrobium.aceti	-0.184352	0.132219	0.287848	0.50848
s__Bacteroides.caccae	-0.0068404	0.945877	0.670407	1
s__Bacteroides.cellulosilyticus	0.0339241	0.479216	0.507515	1
s__Bacteroides.fragilis	0.22898	0.0761185	0.226779	0.348386
s__Bacteroides.ovatus	0.106048	0.618721	0.57091	1
s__Bacteroides.stercoris	0.134144	0.170904	0.319198	0.50848
s__Bacteroides.thetaiotaomicron	0.187175	0.0517068	0.202534	0.285119
s__Bacteroides.uniformis	0.0266347	0.906381	0.660914	1
s__Bacteroides.xylanisolvens	0.0395465	0.624041	0.573007	1
s__Bariatricus.comes	-0.0937987	0.241987	0.365315	0.621723
s__Barnesiella.intestinihominis	0.0360066	0.743665	0.615266	1
s__Bifidobacterium.adolescentis	-0.327465	0.256802	0.374218	0.621723
s__Bifidobacterium.bifidum	-0.119028	0.615332	0.569564	1
s__Bifidobacterium.catenulatum	-0.156794	0.549952	0.541838	1
s__Bifidobacterium.infantis	-0.0738762	0.719549	0.607434	1
s__Bifidobacterium.longum	0.0388367	0.882623	0.654937	1
s__Bifidobacterium.pseudocatenulatum	-0.136266	0.515381	0.525682	1
s__Blautia_A.acetigignens	0.08713	0.254136	0.372662	0.621723
s__Blautia_A.caecimuris	0.00831402	0.309794	0.402932	0.749945
s__Blautia_A.faecis	-0.117952	0.170717	0.319069	0.50848
s__Blautia_A.fusiformis	0.0977985	0.634056	0.576897	1
s__Blautia_A.obeum	0.328517	0.00812565	0.0955219	0.244786
s__Blautia_A.sp000436615	0.222889	0.170626	0.319005	0.50848
s__Blautia_A.sp900066205	-0.142085	0.0369005	0.18212	0.244786
s__Blautia_A.sp900066335	0.101587	0.401819	0.463543	1
s__Blautia_A.wexlerae	0.184894	0.327694	0.41338	1
s__CAG.103.sp000432375	0.0239755	0.838648	0.643297	1
s__CAG.103.sp900757655	-0.0117958	0.937626	0.668468	1
s__CAG.170.sp000432135	0.0152216	0.919788	0.664197	1
s__CAG.170.sp900545925	-0.143128	0.00123354	0.0326273	0.145838
s__CAG.177.sp003514385	-0.391702	0.00710733	0.0910224	0.145838
s__CAG.217.sp000436335	-0.140045	0.401436	0.463306	1
s__CAG.302.sp934162325	-0.208793	0.0590771	0.210127	0.285119
s__CAG.349.sp003539515	-0.0585412	0.206242	0.340944	0.621723
s__Clostridium.sp900540255	0.153214	0.190724	0.332043	0.50848
s__Clostridium_A.leptum	-0.00100519	0.974184	0.676889	1
s__Clostridium_AQ.innocuum	0.0589932	0.0509956	0.201719	0.285119
s__Collinsella ssp.	0.0849667	0.704107	0.602249	1
s__Collinsella.intestinalis
s__Collinsella.sp900549275	0.0953232	0.439563	0.485927	1
s__Collinsella.sp902363125	0.0898829	0.291897	0.39303	0.621723
s__Coprococcus.aceti	-0.130806	0.249704	0.370031	0.621723
s__Coprococcus_A.catus_A	-0.028317	0.51944	0.527638	1
s__Cryptobacteroides.sp000431015
s__Dialister.invisus	-0.396365	0.0202673	0.1505	0.244786
s__Dialister.sp000434475	0.0871859	0.186135	0.329226	0.50848
s__Dorea.formicigenerans	0.107228	0.139595	0.294602	0.50848
s__Dorea_A.amylophila	-0.0390738	0.627746	0.574454	1
s__Dorea_A.longicatena	0.00603138	0.966279	0.675105	1
s__Dysosmobacter.welbionis	0.138747	0.0672697	0.21708	0.285119
s__Eggerthella.lenta	0.0872983	0.0131494	0.124534	0.244786
s__Enterocloster.sp000431375	0.0312988	0.364017	0.439082	1
s__Escherichia.coli	0.573924	0.0070903	0.0909403	0.145838
s__Eubacterium_F.sp003491505	-0.106345	0.0586446	0.20972	0.285119
s__Eubacterium_G.ventriosum	-0.117938	0.087358	0.237442	0.348386
s__Eubacterium_I.ramulus	-0.0192415	0.532399	0.533775	1
s__Eubacterium_R.sp000433975	0.0469681	0.439563	0.485927	1
s__Eubacterium_R.sp000436835	-0.0153164	0.871654	0.652105	1
s__Eubacterium_R.sp003526845	-0.0907585	0.324334	0.411467	0.749945
s__Evtepia.gabavorous	0.0765984	0.0461136	0.19566	0.285119
s__Faecalibacillus.intestinalis	-0.0582557	0.613701	0.568914	1
s__Faecalibacterium.duncaniae	-0.375917	0.0382033	0.183724	0.285119
s__Faecalibacterium.longum	-0.121155	0.522265	0.528989	1
s__Faecalibacterium.prausnitzii	0.0207455	0.871892	0.652167	1
s__Faecalibacterium.prausnitzii_D	-0.350895	0.0165158	0.138391	0.244786
s__Faecalibacterium.prausnitzii_E	0.119414	0.274973	0.384329	0.621723
s__Faecalibacterium.prausnitzii_I	-0.220901	0.000669918	0.0236258	0.0596317
s__Faecalibacterium.prausnitzii_J	-0.073729	0.596417	0.561894	1
s__Faecalibacterium.sp900539885	-0.198974	0.0678469	0.217522	0.348386
s__Faecalibacterium.sp900539945	-0.462334	1.54265e-06	0.000163213	0.0353571
s__Faecalibacterium.sp900758465	0.009127	0.955261	0.672584	1
s__Faecalimonas.phoceensis	0.0593366	0.596903	0.562094	1
s__Faecousia.sp003525905	0.142223	0.269563	0.381406	0.621723
s__Fimenecus.sp000432435	-0.00198303	0.992028	0.680846	1
s__Flavonifractor.plautii	0.12812	0.0378597	0.183309	0.244786
s__Fournierella.massiliensis
s__Fusicatenibacter.saccharivorans	-0.230854	0.299723	0.396842	0.621723
s__Gallintestinimicrobium.propionicum	-0.137761	0.106067	0.260029	0.50848
s__Gemmiger.formicilis	-0.115814	0.491103	0.513638	1
s__Gemmiger.qucibialis	-0.410856	0.0799108	0.230599	0.348386
s__Gemmiger.sp900539695	-0.0357875	0.615523	0.56964	1
s__Gemmiger.sp900540775	0.0111265	0.908303	0.661389	1
s__Hominenteromicrobium.mulieris	-0.0503332	0.609073	0.567056	1
s__Hominicoprocola.fusiformis	-0.188927	0.0634075	0.21397	0.285119
s__Hominicoprocola.sp900317525	-0.162599	0.00042821	0.0198991	0.0353571
s__Hominilimicola.fabiformis	-0.0218655	0.770839	0.623726	1
s__Hominimerdicola.aceti	-0.0752868	0.691168	0.597797	1
s__Hominisplanchenecus.faecis	-0.128795	0.0579351	0.209043	0.285119
s__Intestinibacter.bartlettii	-0.101796	0.0330704	0.176875	0.244786
s__Lachnospira.eligens_A	-0.121225	0.151616	0.304766	0.50848
s__Lachnospira.pectinoschiza_A	-0.136286	0.179246	0.324826	0.50848
s__Lachnospira.sp000436535	0.0992215	0.295301	0.394704	0.621723
s__Lachnospira.sp000437735	0.112182	0.285621	0.389879	0.621723
s__Lentihominibacter.faecis	-0.0343777	0.369685	0.442891	1
s__Limisoma.sp000437795	-0.0743901	0.501327	0.518784	1
s__Mediterraneibacter.faecis	0.306395	0.143881	0.29834	0.50848
s__Mediterraneibacter.lactaris	0.219582	0.157303	0.309245	0.50848
s__Mediterraneibacter.torques	0.212862	0.0303521	0.172587	0.244786
s__Odoribacter.splanchnicus	-0.0599455	0.157914	0.309714	0.50848
s__Oliverpabstia.tarda	-0.0712683	0.446721	0.489963	1
s__Parabacteroides.distasonis	-0.0156174	0.861564	0.649459	1
s__Parabacteroides.merdae	0.012343	0.799972	0.632391	1
s__PeH17.sp000435055	0.0365667	0.691592	0.597945	1
s__Phascolarctobacterium.faecium	-0.121914	0.0670125	0.216882	0.285119
s__Phocaeicola.dorei	-0.212608	0.334721	0.418535	1
s__Phocaeicola.massiliensis	-0.159079	0.0215422	0.15401	0.244786
s__Phocaeicola.vulgatus	0.427203	0.0895546	0.239312	0.348386
s__Prevotella.buccae	0.00237824	0.439563	0.485927	1
s__Prevotella.copri_B	-0.514002	0.0250491	0.162444	0.244786
s__Prevotella.copri_C	-0.262096	0.072437	0.222826	0.348386
s__Prevotella.copri_F	0.113936	0.439563	0.485927	1
s__Prevotella.sp015074785	-0.330405	0.0313859	0.17428	0.244786
s__Prevotella.sp022741625
s__Pseudoruminococcus.massiliensis	-0.0507821	0.684363	0.595416	1
s__Romboutsia.timonensis	-0.0568816	0.550359	0.542021	1
s__Roseburia.hominis	-0.0905107	0.127493	0.283291	0.50848
s__Roseburia.intestinalis	-0.0120914	0.943753	0.66991	1
s__Roseburia.inulinivorans	-0.203112	0.0674213	0.217197	0.285119
s__Ruminiclostridium_E.siraeum	-0.0302542	0.572892	0.551964	1
s__Ruminococcus_B.gnavus	0.278814	0.119649	0.275298	0.50848
s__Ruminococcus_C.callidus	0.00393313	0.960364	0.673756	1
s__Ruminococcus_E.bromii_B	-0.441033	0.239826	0.363962	0.621723
s__Ruminococcus_E.intestinalis	-0.238434	0.227983	0.356289	0.621723
s__Ruminococcus_E.sp934476515	-0.0148079	0.921363	0.664579	1
s__Ruthenibacterium.lactatiformans	0.129657	0.0881429	0.238118	0.348386
s__Sarcina.ventriculi	0.0708774	0.3676	0.441496	1
s__Scatavimonas.sp900540275	0.116575	0.439563	0.485927	1
s__Sellimonas.intestinalis	0.0485511	0.258133	0.374988	0.621723
s__SFEL01.sp004557245	-0.0101199	0.886603	0.655953	1
s__Streptococcus.salivarius	0.100995	0.15728	0.309227	0.50848
s__Streptococcus.salivarius_D	0.112696	0.29357	0.393856	0.621723
s__Streptococcus.thermophilus	0.0941056	0.255864	0.373673	0.621723
s__Sutterella.wadsworthensis	-0.0345925	0.696196	0.599539	1
s__Sutterella.wadsworthensis_A	0.0116814	0.900226	0.659386	1
s__Thomasclavelia.ramosa	0.0801261	0.156058	0.308281	0.50848
s__Tidjanibacter.inops	-0.0549571	0.300264	0.3971	0.749945
s__UBA11524.sp000437595	-0.340346	0.00412474	0.0715705	0.145838
s__Veillonella.parvula_A	0.0680353	0.0276002	0.167657	0.244786
s__Vescimonas.cirricatena	0.0170639	0.871362	0.652029	1
s__Vescimonas.coprocola	0.0709925	0.537798	0.536285	1
s__Vescimonas.sp000435555	-0.25237	0.00754432	0.0930482	0.145838
s__Vescimonas.sp000435975	0.00960144	0.933976	0.667603	1
s__Vescimonas.sp900547745	-0.00487876	0.206242	0.340944	0.50848

## Sheet: H - TAC
H: TAC compared with HC
Phylum	Estimate	p-value	q-value	lfdr
p__Actinomycetota	-0.457465	0.0894847	0.098984	0.131252
p__Bacillota	0.429633	0.0229939	0.0578545	0.131252
p__Bacillota_A	-0.105491	0.132341	0.118208	1
p__Bacillota_C	-0.0115507	0.944456	0.488931	1
p__Bacillota_I	0.0216527	0.910292	0.479729	1
p__Bacteroidota	0.0754462	0.746016	0.430418	1
p__Desulfobacterota	0.0398163	0.368519	0.271822	1
p__Methanobacteriota	-0.13882	0.0218572	0.0578545	0.0578545
p__Pseudomonadota	0.31964	0.101242	0.101893	0.246914
p__Verrucomicrobiota	0.381094	0.0726856	0.093662	0.131252
Family	Estimate	p-value	q-value	lfdr
f__Acidaminococcaceae	-0.0136436	0.899729	0.509102	1
f__Acutalibacteraceae	-0.936799	0.00190381	0.0174955	0.029229
f__Akkermansiaceae	0.363739	0.0871278	0.107372	0.180363
f__Anaerotignaceae	0.0202981	0.633947	0.422208	1
f__Anaerovoracaceae	-0.0963049	0.0639866	0.0936633	0.180363
f__Aristaeellaceae	-0.440541	5.4579e-05	0.00119822	0.029229
f__Bacteroidaceae	0.154442	0.544744	0.385714	1
f__Barnesiellaceae	0.0321513	0.771453	0.470682	1
f__Bifidobacteriaceae	-0.614588	0.0474008	0.0801776	0.180363
f__Borkfalkiaceae	0.00121576	0.990997	0.533209	1
f__Burkholderiaceae	0.124232	0.237831	0.215156	1
f__Butyricicoccaceae	0.00816544	0.881283	0.503924	1
f__CAG.138	-0.0653362	0.469614	0.3512	1
f__CAG.239	-0.255747	0.0229263	0.0503319	0.180363
f__CAG.288	-0.00534239	0.948131	0.522188	1
f__CAG.508	-0.227821	0.0222343	0.0496605	0.088994
f__CAG.917	-0.0634459	0.130406	0.130672	1
f__Clostridiaceae	0.2314	0.113385	0.121508	0.227649
f__Coprobacillaceae	0.393052	0.00334271	0.0211503	0.029229
f__Coriobacteriaceae	-0.188038	0.465422	0.349159	1
f__Desulfovibrionaceae	0.0398163	0.368519	0.298136	1
f__Dialisteraceae	-0.293664	0.0740586	0.100215	0.180363
f__Eggerthellaceae	0.110513	0.150546	0.14787	1
f__Enterobacteriaceae	0.547075	0.00537267	0.0236166	0.029229
f__Erysipelotrichaceae	0.17337	0.0740843	0.10023	0.180363
f__Lachnospiraceae	0.100125	0.451095	0.342088	1
f__Lactobacillaceae	0.165177	0.118712	0.124104	0.282387
f__Marinifilaceae	-0.0586082	0.23279	0.21156	1
f__Methanobacteriaceae	-0.13882	0.0218572	0.0492846	0.088994
f__Muribaculaceae	-0.31852	0.00671151	0.0245572	0.088994
f__Oscillospiraceae	-0.382028	0.0979735	0.113205	0.227649
f__Peptostreptococcaceae	-0.176757	0.0518978	0.0842319	0.180363
f__Rikenellaceae	-0.233835	0.379861	0.304518	1
f__Ruminococcaceae	-0.299645	0.0773189	0.102128	0.180363
f__Selenomonadaceae	0.0980873	0.313174	0.265238	1
f__Streptococcaceae	0.295389	0.0886508	0.108124	0.204669
f__Tannerellaceae	0.142093	0.417456	0.324865	1
f__UBA1381	0.0126279	0.888594	0.50599	1
f__UBA660	-0.463311	0.00560744	0.023808	0.029229
f__UBA932	-0.0729277	0.621744	0.417474	1
f__Veillonellaceae	0.278349	0.0216315	0.0490563	0.088994
Genus	Estimate	p-value	q-value	lfdr
g__Acetatifactor	-0.07454	0.555799	0.408387	1
g__Agathobacter	-0.879772	0.00247087	0.0185165	0.023741
g__Agathobaculum	-0.0329852	0.454995	0.361062	1
g__Akkermansia	0.363739	0.0871278	0.116955	0.260525
g__Alistipes	-0.208552	0.41102	0.337959	1
g__Alistipes_A	-0.0634347	0.27709	0.256031	1
g__Alitiscatomonas	0.169124	0.0294927	0.0572065	0.15277
g__Anaerobutyricum	0.00840717	0.949876	0.541228	1
g__Anaerostipes	0.00207739	0.992678	0.55215	1
g__Anthropogastromicrobium	-0.220585	0.0671453	0.100477	0.260525
g__Bacteroides	0.48168	0.0706365	0.103623	0.260525
g__Bariatricus	-0.122539	0.178034	0.190304	0.534382
g__Barnesiella	0.0321513	0.771453	0.48931	1
g__Bifidobacterium	-0.614588	0.0474008	0.0800041	0.260525
g__Blautia	0.137876	0.0975189	0.124251	0.534382
g__Blautia_A	0.31316	0.0889787	0.118311	0.260525
g__CAG.103	-0.211891	0.149055	0.169132	0.534382
g__CAG.170	-0.290668	0.0290826	0.0567063	0.15277
g__CAG.177	-0.382752	0.00476354	0.0242475	0.0439179
g__CAG.217	-0.208933	0.159484	0.177045	0.534382
g__CAG.302	-0.236355	0.0150742	0.0384128	0.0968249
g__CAG.349	-0.0530878	0.202372	0.206277	0.713853
g__Clostridium	0.115186	0.33282	0.292465	1
g__Clostridium_A	-0.00808696	0.749224	0.482006	1
g__Clostridium_AQ	0.130389	0.0381	0.0685233	0.245203
g__Collinsella	-0.188038	0.465422	0.366306	1
g__Coprococcus	-0.302433	0.000700321	0.0118973	0.023741
g__Coprococcus_A	-0.111362	0.00962538	0.0313369	0.0439179
g__Cryptobacteroides	-0.0729277	0.621744	0.435729	1
g__Dialister	-0.296387	0.0721139	0.104918	0.260525
g__Dorea	0.0144389	0.838498	0.510141	1
g__Dorea_A	-0.151396	0.268401	0.250009	1
g__Dorea_D	0.0446216	0.397103	0.330295	1
g__Dysosmobacter	-0.0196292	0.797933	0.497745	1
g__Eggerthella	0.175105	0.00790761	0.0295011	0.0439179
g__Enterocloster	0.245168	0.00660029	0.0277	0.0439179
g__Escherichia	0.44406	0.0210089	0.0463037	0.0968249
g__Eubacterium_F	-0.156924	0.0025449	0.0186358	0.023741
g__Eubacterium_G	-0.256105	0.000669338	0.0117838	0.015024
g__Eubacterium_I	-0.0274274	0.446066	0.356503	1
g__Eubacterium_R	-0.0687004	0.646704	0.44543	1
g__Evtepia	-0.00168886	0.956771	0.543023	1
g__Faecalibacillus	-0.0419323	0.73	0.47552	1
g__Faecalibacterium	-0.258765	0.259936	0.244828	0.713853
g__Faecalimonas	0.202741	0.222107	0.220189	0.713853
g__Faecousia	-0.132784	0.200119	0.204861	0.534382
g__Fimenecus	-0.0285136	0.878833	0.521874	1
g__Flavonifractor	0.221342	0.0021965	0.0180211	0.023741
g__Fournierella	0.0788816	0.416438	0.340895	1
g__Fusicatenibacter	-0.250323	0.264958	0.247916	0.713853
g__Gallintestinimicrobium	-0.0501368	0.67683	0.456703	1
g__Gemmiger	-0.691695	0.00265119	0.0187978	0.023741
g__Hominenteromicrobium	-0.0643978	0.4436	0.355232	1
g__Hominicoprocola	-0.340909	0.00302947	0.0192996	0.0439179
g__Hominilimicola	0.0126279	0.888594	0.524629	1
g__Hominimerdicola	-0.183702	0.268886	0.250348	1
g__Hominisplanchenecus	-0.149344	0.0129674	0.0354309	0.0584847
g__Intestinibacter	-0.0545459	0.436177	0.351376	1
g__Lachnospira	-0.0277475	0.864722	0.517833	1
g__Lentihominibacter	-0.0915038	0.00925743	0.0309841	0.0439179
g__Limisoma	-0.125323	0.152964	0.172139	0.534382
g__Mediterraneibacter	0.479989	0.0173458	0.0417079	0.0968249
g__Methanobrevibacter_A	-0.133844	0.0226735	0.0481481	0.15277
g__Odoribacter	-0.0751874	0.0940434	0.121895	0.260525
g__Oliverpabstia	-0.048997	0.69476	0.463197	1
g__Onthocola_B	-0.161192	0.0577576	0.0913548	0.260525
g__Otoolea	0.0621578	0.1927	0.20011	0.534382
g__Parabacteroides	0.142093	0.417456	0.341444	1
g__PeH17	0.0107728	0.891843	0.525539	1
g__Phascolarctobacterium	-0.0741715	0.347273	0.301338	1
g__Phocaeicola	-0.0801225	0.751345	0.482712	1
g__Prevotella	-0.457757	0.194805	0.201473	0.534382
g__Pseudoruminococcus	0.00437385	0.97496	0.547693	1
g__Romboutsia	-0.153467	0.00633746	0.0272822	0.0439179
g__Roseburia	-0.0703871	0.721421	0.472572	1
g__Ruminiclostridium_E	-0.0183455	0.834329	0.508895	1
g__Ruminococcus_B	0.416988	0.0316662	0.0597727	0.245203
g__Ruminococcus_C	-0.14967	0.166003	0.181819	0.534382
g__Ruminococcus_E	-0.843144	0.0133659	0.0358523	0.0870614
g__Ruthenibacterium	0.138686	0.0609871	0.094608	0.260525
g__Sarcina	0.107284	0.240307	0.232358	0.713853
g__Scatavimonas	0.0181993	0.492015	0.379297	1
g__Sellimonas	0.152204	0.0121543	0.0345206	0.0584847
g__SFEL01	-0.0545604	0.0412886	0.072561	0.260525
g__Streptococcus	0.301135	0.0834844	0.114208	0.260525
g__Sutterella	0.0342157	0.763121	0.486596	1
g__Thomasclavelia	0.372347	0.0055237	0.0258402	0.0439179
g__Tidjanibacter	0.0108387	0.898057	0.52727	1
g__UBA11524	-0.37952	0.00011074	0.00564387	0.015024
g__Veillonella	0.278349	0.0216315	0.0470097	0.0968249
g__Ventricola	-0.0558851	0.174789	0.188056	0.534382
g__Vescimonas	-0.4011	0.00992329	0.0316088	0.0584847
Species	Estimate	p-value	q-value	lfdr
s__Acetatifactor.acetigignens	-0.0198457	0.829486	0.364364	1
s__Acetatifactor.intestinalis	-0.110603	0.140641	0.147381	0.25566
s__Agathobacter.faecis	-0.241642	0.231872	0.183757	0.384136
s__Agathobacter.rectalis	-0.808632	0.00559187	0.029449	0.0495124
s__Agathobaculum.butyriciproducens	0.0294063	0.43502	0.242935	0.384136
s__Akkermansia.muciniphila	0.335351	0.115365	0.134867	0.25566
s__Alistipes.communis	-0.0746116	0.105008	0.128862	0.25566
s__Alistipes.dispar	0.114444	0.400498	0.235474	0.384136
s__Alistipes.finegoldii	0.080205	0.440768	0.244105	0.384136
s__Alistipes.onderdonkii	0.00483149	0.976894	0.403019	1
s__Alistipes.putredinis	-0.23947	0.182052	0.16362	0.266932
s__Alistipes.shahii	-0.0921728	0.29251	0.206037	0.384136
s__Alitiscatomonas.sp900066535	0.116055	0.108454	0.130925	0.25566
s__Anaerobutyricum.hallii	-0.0631323	0.647815	0.30924	1
s__Anaerostipes.amylophilus	-0.166811	0.118405	0.136523	0.25566
s__Anaerostipes.hadrus	0.0752849	0.758822	0.344002	1
s__Anthropogastromicrobium.aceti	-0.220585	0.0671453	0.100699	0.25566
s__Bacteroides.caccae	0.102097	0.430714	0.242045	0.384136
s__Bacteroides.cellulosilyticus	0.0595927	0.491181	0.253593	0.384136
s__Bacteroides.fragilis	0.301062	0.0794817	0.111156	0.25566
s__Bacteroides.ovatus	0.184105	0.390037	0.233055	0.384136
s__Bacteroides.stercoris	0.0577368	0.487246	0.252899	0.384136
s__Bacteroides.thetaiotaomicron	0.13547	0.165207	0.157408	0.266932
s__Bacteroides.uniformis	0.0404531	0.87654	0.377236	1
s__Bacteroides.xylanisolvens	0.0809415	0.352529	0.223694	0.384136
s__Bariatricus.comes	-0.122539	0.178034	0.162204	0.266932
s__Barnesiella.intestinihominis	0.0321513	0.771453	0.347737	1
s__Bifidobacterium.adolescentis	-0.659812	0.0115685	0.0375838	0.0639444
s__Bifidobacterium.bifidum	-0.415455	0.0255732	0.057101	0.110149
s__Bifidobacterium.catenulatum	-0.418836	0.0446013	0.0776048	0.157291
s__Bifidobacterium.infantis	-0.250282	0.160296	0.155454	0.266932
s__Bifidobacterium.longum	-0.0190842	0.938507	0.393413	1
s__Bifidobacterium.pseudocatenulatum	-0.0789555	0.740169	0.338408	1
s__Blautia_A.acetigignens	0.0620902	0.193161	0.167345	0.299242
s__Blautia_A.caecimuris	0.0718658	0.431426	0.242193	0.384136
s__Blautia_A.faecis	-0.166861	0.0995408	0.125445	0.25566
s__Blautia_A.fusiformis	0.0311885	0.88285	0.378923	1
s__Blautia_A.obeum	0.137432	0.276854	0.200773	0.384136
s__Blautia_A.sp000436615	0.217457	0.158396	0.154727	0.25566
s__Blautia_A.sp900066205	-0.164477	0.00743119	0.032732	0.0495124
s__Blautia_A.sp900066335	0.0309912	0.731269	0.335704	1
s__Blautia_A.wexlerae	0.417324	0.0301494	0.0625162	0.148396
s__CAG.103.sp000432375	-0.109353	0.220833	0.179087	0.384136
s__CAG.103.sp900757655	-0.0953351	0.432868	0.242492	0.384136
s__CAG.170.sp000432135	-0.127192	0.282205	0.202607	0.384136
s__CAG.170.sp900545925	-0.142397	0.000357572	0.00580843	0.0313314
s__CAG.177.sp003514385	-0.385828	0.00402345	0.0254318	0.0495124
s__CAG.217.sp000436335	-0.208933	0.159484	0.155145	0.25566
s__CAG.302.sp934162325	-0.2294	0.0159864	0.0443053	0.110149
s__CAG.349.sp003539515	-0.0530878	0.202372	0.170771	0.384136
s__Clostridium.sp900540255	0.151204	0.159115	0.155004	0.25566
s__Clostridium_A.leptum	-0.00808696	0.749224	0.341135	1
s__Clostridium_AQ.innocuum	0.127081	0.0433919	0.0765242	0.157291
s__Collinsella ssp.	-0.135089	0.46088	0.248051	0.384136
s__Collinsella.intestinalis	0.077828	0.492015	0.253739	0.384136
s__Collinsella.sp900549275	0.0751031	0.492015	0.253739	1
s__Collinsella.sp902363125	0.0791683	0.349471	0.22288	0.384136
s__Coprococcus.aceti	-0.227028	0.00898483	0.0347696	0.0495124
s__Coprococcus_A.catus_A	-0.103231	0.0135367	0.0399803	0.110149
s__Cryptobacteroides.sp000431015	0.0738049	0.492015	0.253739	1
s__Dialister.invisus	-0.416417	0.0078103	0.0332794	0.0495124
s__Dialister.sp000434475	0.07102	0.295493	0.207005	0.384136
s__Dorea.formicigenerans	0.0144389	0.838498	0.366871	1
s__Dorea_A.amylophila	-0.0768483	0.3363	0.219274	0.384136
s__Dorea_A.longicatena	-0.106742	0.44205	0.244363	0.384136
s__Dysosmobacter.welbionis	0.103309	0.114028	0.134124	0.25566
s__Eggerthella.lenta	0.175105	0.00790761	0.0334142	0.0495124
s__Enterocloster.sp000431375	0.0634789	0.307626	0.21084	0.384136
s__Escherichia.coli	0.437049	0.0226258	0.0537302	0.110149
s__Eubacterium_F.sp003491505	-0.118142	0.0130865	0.0394713	0.0639444
s__Eubacterium_G.ventriosum	-0.124863	0.0461906	0.0789814	0.25566
s__Eubacterium_I.ramulus	-0.0262131	0.451874	0.246312	0.384136
s__Eubacterium_R.sp000433975	0.0938238	0.225732	0.181186	0.384136
s__Eubacterium_R.sp000436835	-0.063568	0.406928	0.236923	0.384136
s__Eubacterium_R.sp003526845	-0.130524	0.0838554	0.114533	0.25566
s__Evtepia.gabavorous	0.0264864	0.380589	0.230801	0.384136
s__Faecalibacillus.intestinalis	-0.143319	0.190428	0.166454	0.266932
s__Faecalibacterium.duncaniae	-0.403121	0.0210154	0.0517009	0.110149
s__Faecalibacterium.longum	0.0983754	0.669804	0.316416	1
s__Faecalibacterium.prausnitzii	-0.105547	0.235564	0.185271	0.384136
s__Faecalibacterium.prausnitzii_D	-0.348658	0.0236925	0.0549985	0.110149
s__Faecalibacterium.prausnitzii_E	0.087123	0.369343	0.22803	0.384136
s__Faecalibacterium.prausnitzii_I	-0.243128	5.19945e-06	0.000168921	0.00685765
s__Faecalibacterium.prausnitzii_J	-0.0871777	0.50768	0.25972	1
s__Faecalibacterium.sp900539885	-0.184667	0.0844147	0.114953	0.25566
s__Faecalibacterium.sp900539945	-0.4559	1.33903e-07	8.70055e-06	0.000329141
s__Faecalibacterium.sp900758465	0.0634056	0.743343	0.339366	1
s__Faecalimonas.phoceensis	0.172345	0.298868	0.208089	0.384136
s__Faecousia.sp003525905	-0.0286996	0.764549	0.345701	1
s__Fimenecus.sp000432435	-0.0285136	0.878833	0.37785	1
s__Flavonifractor.plautii	0.221342	0.0021965	0.0182655	0.0313314
s__Fournierella.massiliensis	0.0768722	0.428618	0.241608	0.384136
s__Fusicatenibacter.saccharivorans	-0.306925	0.178923	0.162521	0.266932
s__Gallintestinimicrobium.propionicum	-0.147651	0.0769695	0.109143	0.25566
s__Gemmiger.formicilis	-0.185217	0.28385	0.203163	0.384136
s__Gemmiger.qucibialis	-0.655419	0.00228636	0.0185699	0.0495124
s__Gemmiger.sp900539695	-0.0427559	0.546437	0.274112	1
s__Gemmiger.sp900540775	-0.0421107	0.55229	0.276237	1
s__Hominenteromicrobium.mulieris	-0.0874793	0.287781	0.204479	0.384136
s__Hominicoprocola.fusiformis	-0.247554	0.00990642	0.0357602	0.0539969
s__Hominicoprocola.sp900317525	-0.151258	0.00152562	0.0154351	0.0313314
s__Hominilimicola.fabiformis	0.0126279	0.888594	0.38045	1
s__Hominimerdicola.aceti	-0.183702	0.268886	0.197972	0.384136
s__Hominisplanchenecus.faecis	-0.154331	0.00942134	0.035256	0.0495124
s__Intestinibacter.bartlettii	-0.0627797	0.291421	0.20568	0.384136
s__Lachnospira.eligens_A	-0.107448	0.173963	0.160728	0.266932
s__Lachnospira.pectinoschiza_A	-0.158787	0.0896165	0.118747	0.25566
s__Lachnospira.sp000436535	0.117954	0.200102	0.169944	0.299242
s__Lachnospira.sp000437735	0.135552	0.185233	0.164715	0.266932
s__Lentihominibacter.faecis	-0.0926902	0.00137685	0.0146328	0.0313314
s__Limisoma.sp000437795	-0.125323	0.152964	0.152588	0.25566
s__Mediterraneibacter.faecis	0.142119	0.460354	0.24795	0.384136
s__Mediterraneibacter.lactaris	0.205791	0.159724	0.155236	0.25566
s__Mediterraneibacter.torques	0.277656	0.0252028	0.0566997	0.110149
s__Odoribacter.splanchnicus	-0.0751874	0.0940434	0.121818	0.25566
s__Oliverpabstia.tarda	-0.141582	0.103793	0.128118	0.25566
s__Parabacteroides.distasonis	0.0506292	0.688463	0.322389	1
s__Parabacteroides.merdae	0.0875035	0.520546	0.26456	1
s__PeH17.sp000435055	0.0107728	0.891843	0.381311	1
s__Phascolarctobacterium.faecium	-0.0741715	0.347273	0.222289	0.384136
s__Phocaeicola.dorei	-0.16775	0.463359	0.248522	0.384136
s__Phocaeicola.massiliensis	-0.0870304	0.383896	0.231598	0.384136
s__Phocaeicola.vulgatus	0.247876	0.27967	0.201742	0.384136
s__Prevotella.buccae	0.115277	0.446164	0.245186	0.384136
s__Prevotella.copri_B	-0.514002	0.0114419	0.0374579	0.0539969
s__Prevotella.copri_C	-0.262096	0.0424232	0.0756374	0.157291
s__Prevotella.copri_F	0.173664	0.325098	0.216079	0.384136
s__Prevotella.sp015074785	-0.260733	0.135503	0.145052	0.25566
s__Prevotella.sp022741625	0.0670953	0.492015	0.253739	0.384136
s__Pseudoruminococcus.massiliensis	0.00437385	0.97496	0.402543	1
s__Romboutsia.timonensis	-0.153467	0.00633746	0.0309232	0.0495124
s__Roseburia.hominis	-0.0929163	0.0834442	0.114222	0.25566
s__Roseburia.intestinalis	0.022298	0.896839	0.38263	1
s__Roseburia.inulinivorans	-0.0365935	0.788654	0.352755	1
s__Ruminiclostridium_E.siraeum	0.00129474	0.988212	0.405794	1
s__Ruminococcus_B.gnavus	0.416988	0.0316662	0.0642985	0.157291
s__Ruminococcus_C.callidus	-0.0434121	0.519175	0.264048	1
s__Ruminococcus_E.bromii_B	-0.690679	0.0502298	0.0836289	0.25566
s__Ruminococcus_E.intestinalis	-0.254487	0.124972	0.13995	0.25566
s__Ruminococcus_E.sp934476515	-0.0352239	0.793367	0.354117	1
s__Ruthenibacterium.lactatiformans	0.129928	0.0704604	0.103655	0.25566
s__Sarcina.ventriculi	0.0821078	0.35326	0.223888	0.384136
s__Scatavimonas.sp900540275	0.0181993	0.492015	0.253739	1
s__Sellimonas.intestinalis	0.125278	0.0270985	0.058692	0.148396
s__SFEL01.sp004557245	-0.0545604	0.0412886	0.0745735	0.157291
s__Streptococcus.salivarius	0.163497	0.0948261	0.122346	0.25566
s__Streptococcus.salivarius_D	0.0887908	0.351673	0.223467	0.384136
s__Streptococcus.thermophilus	0.0722843	0.367934	0.227675	0.384136
s__Sutterella.wadsworthensis	-0.00308852	0.974118	0.402335	1
s__Sutterella.wadsworthensis_A	-0.00916999	0.913472	0.38698	1
s__Thomasclavelia.ramosa	0.301829	0.0201687	0.0505743	0.110149
s__Tidjanibacter.inops	0.0108387	0.898057	0.38295	1
s__UBA11524.sp000437595	-0.37952	0.00011074	0.0023985	0.0160382
s__Veillonella.parvula_A	0.125036	0.124327	0.139622	0.25566
s__Vescimonas.cirricatena	0.00490819	0.95814	0.398365	1
s__Vescimonas.coprocola	-0.0623712	0.444309	0.244816	0.384136
s__Vescimonas.sp000435555	-0.247663	0.00332137	0.0230609	0.0495124
s__Vescimonas.sp000435975	-0.106987	0.0376361	0.0709524	0.157291
s__Vescimonas.sp900547745	-0.00487876	0.152964	0.152588	0.25566

## Sheet: I - CSA
I: CSA compared with HC
Phylum	Estimate	p-value	q-value	lfdr
p__Actinomycetota	0.315284	0.260592	0.41094	1
p__Bacillota	0.0177823	0.892324	0.70491	1
p__Bacillota_A	0.0610735	0.401562	0.518073	1
p__Bacillota_C	0.518902	0.00065076	0.00473781	0.0254167
p__Bacillota_I	0.182442	0.45139	0.547183	1
p__Bacteroidota	-0.256922	0.152133	0.289404	1
p__Desulfobacterota	-0.128924	0.00414186	0.0150773	0.211666
p__Methanobacteriota	0.0472989	0.673152	0.643121	1
p__Pseudomonadota	-0.00553418	0.976964	0.723405	1
p__Verrucomicrobiota	-0.421003	0.0317911	0.0784317	1
Family	Estimate	p-value	q-value	lfdr
f__Acidaminococcaceae	0.0572688	0.581449	0.454918	1
f__Acutalibacteraceae	0.179701	0.453362	0.394209	1
f__Akkermansiaceae	-0.412426	0.0286243	0.112471	0.165565
f__Anaerotignaceae	0.00605676	0.884038	0.559259	1
f__Anaerovoracaceae	-0.171379	0.0885034	0.149035	0.314955
f__Aristaeellaceae	0.0285326	0.866929	0.554437	1
f__Bacteroidaceae	0.130346	0.556793	0.444196	1
f__Barnesiellaceae	-0.205923	0.13379	0.181378	0.314955
f__Bifidobacteriaceae	0.477216	0.173768	0.200989	0.314955
f__Borkfalkiaceae	0.0024761	0.95566	0.578363	1
f__Burkholderiaceae	0.107843	0.153071	0.191615	0.314955
f__Butyricicoccaceae	0.0717597	0.11792	0.171584	0.314955
f__CAG.138	-0.200535	0.334627	0.324465	1
f__CAG.239	0.0452815	0.81962	0.540535	1
f__CAG.288	0.0632814	0.0427524	0.125803	0.165565
f__CAG.508	0.189807	0.176479	0.202113	1
f__CAG.917	-0.0842471	0.593781	0.460127	1
f__Clostridiaceae	0.00245744	0.98122	0.584786	1
f__Coprobacillaceae	0.0228278	0.818623	0.540233	1
f__Coriobacteriaceae	0.299551	0.34868	0.333546	1
f__Desulfovibrionaceae	-0.128924	0.00414186	0.0488227	0.131853
f__Dialisteraceae	0.437623	0.00973471	0.0764995	0.148442
f__Eggerthellaceae	-0.207196	0.0251284	0.108803	0.148442
f__Enterobacteriaceae	-0.203041	0.0641824	0.139243	0.182994
f__Erysipelotrichaceae	-0.359125	0.0174182	0.0973014	0.148442
f__Lachnospiraceae	0.235301	0.171041	0.199837	0.314955
f__Lactobacillaceae	-0.0411623	0.298492	0.299937	1
f__Marinifilaceae	-0.114332	0.0491081	0.129838	0.165565
f__Methanobacteriaceae	0.0472989	0.673152	0.491408	1
f__Muribaculaceae	0.251482	0.178167	0.203652	1
f__Oscillospiraceae	-0.463773	0.0875492	0.148734	0.182994
f__Peptostreptococcaceae	0.0270419	0.858047	0.551891	1
f__Rikenellaceae	-0.8815	0.00110911	0.0261476	0.0714978
f__Ruminococcaceae	0.321339	0.0701261	0.142123	0.182994
f__Streptococcaceae	0.0267757	0.828756	0.543287	1
f__Tannerellaceae	-0.262525	0.0496927	0.130169	0.182994
f__UBA1381	-0.0209763	0.844236	0.547875	1
f__UBA660	0.407426	0.0837189	0.147471	0.182994
f__UBA932	0.146733	0.358627	0.339828	1
f__Veillonellaceae	-0.0155929	0.149414	0.189795	0.314955
Genus	Estimate	p-value	q-value	lfdr
g__Acetatifactor	0.130444	0.300968	0.237065	0.395897
g__Agathobacter	1.30616	5.26001e-05	0.00139642	0.00139642
g__Agathobaculum	0.0814389	0.0555918	0.108872	0.240328
g__Akkermansia	-0.412426	0.0286243	0.0785751	0.147763
g__Alistipes	-0.875696	0.00119503	0.00899893	0.0166481
g__Alistipes_A	-0.124606	0.201558	0.199507	0.349331
g__Alitiscatomonas	-0.0507298	0.223967	0.208615	0.354917
g__Anaerobutyricum	-0.143941	0.167508	0.183509	0.349331
g__Anaerostipes	-0.0482382	0.791735	0.431654	1
g__Anthropogastromicrobium	0.264853	0.0292548	0.0793762	0.147763
g__Bacteroides	-0.413285	0.0476213	0.101713	0.187902
g__Bariatricus	0.227614	0.00431927	0.0216174	0.147763
g__Barnesiella	-0.205923	0.13379	0.164962	0.315877
g__Bifidobacterium	0.477216	0.173768	0.186701	0.349331
g__Blautia	-0.160318	0.101784	0.144864	0.241154
g__Blautia_A	-0.0708221	0.663503	0.388933	1
g__CAG.103	0.0168003	0.927164	0.470733	1
g__CAG.170	-0.233715	0.204675	0.200819	0.349331
g__CAG.177	0.343888	0.0841967	0.133722	0.240328
g__CAG.217	0.076039	0.702015	0.402423	1
g__CAG.302	0.166711	0.284263	0.231604	0.395897
g__CAG.349	-0.0810476	0.579486	0.357279	1
g__Clostridium	0.0205643	0.827567	0.442544	1
g__Clostridium_A	-0.225173	0.023294	0.0709709	0.147763
g__Clostridium_AQ	-0.0704992	0.0522459	0.106017	0.187902
g__Collinsella	0.299924	0.347837	0.250613	0.395897
g__Coprococcus	0.19827	0.130392	0.162933	0.315877
g__Coprococcus_A	0.0647626	0.223579	0.208466	0.354917
g__Cryptobacteroides	0.146733	0.358627	0.255964	1
g__Dialister	0.437623	0.00973471	0.0411694	0.147763
g__Dorea	-0.00859774	0.872947	0.455751	1
g__Dorea_A	0.178644	0.106979	0.147729	0.241154
g__Dorea_D	-0.204404	0.0305626	0.0809799	0.187902
g__Dysosmobacter	-0.0610285	0.425772	0.289991	1
g__Eggerthella	-0.246977	0.0012018	0.00902229	0.0298466
g__Enterocloster	-0.118	0.0876044	0.13607	0.241154
g__Escherichia	-0.17775	0.109019	0.148808	0.315877
g__Eubacterium_F	0.00818661	0.928104	0.470985	1
g__Eubacterium_G	0.336434	6.5757e-05	0.00139642	0.00139642
g__Eubacterium_I	-0.0363267	0.598779	0.364835	1
g__Eubacterium_R	0.0165579	0.92789	0.470928	1
g__Evtepia	-0.113976	0.00221677	0.0132574	0.0298466
g__Faecalibacillus	0.297509	9.30043e-05	0.00139642	0.0166481
g__Faecalibacterium	0.533154	0.0410999	0.0948119	0.187902
g__Faecalimonas	-0.0659163	0.477025	0.31394	1
g__Faecousia	-0.283011	0.0803579	0.130948	0.240328
g__Fimenecus	-0.0101645	0.964603	0.480605	1
g__Flavonifractor	-0.0785161	0.0202018	0.0657413	0.147763
g__Fournierella	-0.0369804	0.189378	0.194152	0.349331
g__Fusicatenibacter	0.277197	0.267481	0.225727	0.395897
g__Gallintestinimicrobium	0.0647997	0.62872	0.376214	1
g__Gemmiger	0.371018	0.0831572	0.132985	0.240328
g__Hominenteromicrobium	-0.140906	0.329284	0.245536	0.395897
g__Hominicoprocola	-0.189155	0.243053	0.216379	0.395897
g__Hominilimicola	-0.0209763	0.844236	0.447469	1
g__Hominimerdicola	0.0729298	0.737132	0.414215	1
g__Hominisplanchenecus	0.0923441	0.310114	0.239903	0.395897
g__Intestinibacter	0.0127745	0.889263	0.460348	1
g__Lachnospira	0.175798	0.27108	0.227022	0.395897
g__Lentihominibacter	-0.04818	0.310426	0.239998	0.395897
g__Limisoma	0.0307336	0.839138	0.445972	1
g__Mediterraneibacter	-0.357663	0.0969651	0.142046	0.241154
g__Methanobrevibacter_A	0.0417749	0.704789	0.403372	1
g__Odoribacter	-0.0497536	0.349373	0.251018	1
g__Oliverpabstia	0.199663	0.012172	0.0481203	0.147763
g__Onthocola_B	0.166507	0.205383	0.201114	0.354917
g__Otoolea	-0.0245533	0.584935	0.359432	1
g__Parabacteroides	-0.262525	0.0496927	0.103695	0.187902
g__PeH17	-0.143052	0.339833	0.248465	0.395897
g__Phascolarctobacterium	0.0807146	0.394977	0.27478	1
g__Phocaeicola	-0.00342864	0.988026	0.486597	1
g__Prevotella	0.75617	0.0430883	0.0970302	0.187902
g__Pseudoruminococcus	0.140105	0.19988	0.198792	0.349331
g__Romboutsia	-0.0236657	0.856996	0.451181	1
g__Roseburia	0.345163	0.0831946	0.133012	0.240328
g__Ruminiclostridium_E	-0.090395	0.332516	0.246446	0.395897
g__Ruminococcus_B	-0.115042	0.151095	0.174511	0.349331
g__Ruminococcus_C	0.152018	0.142011	0.169654	0.315877
g__Ruminococcus_E	0.495174	0.229021	0.21053	0.395897
g__Ruthenibacterium	-0.220609	0.000861791	0.00764133	0.0166481
g__Sarcina	-0.0146921	0.718091	0.40788	1
g__Scatavimonas	-0.216496	0.292969	0.234496	0.395897
g__Sellimonas	-0.112243	0.0636708	0.116992	0.240328
g__SFEL01	-0.151899	0.284091	0.231546	0.395897
g__Streptococcus	0.0218422	0.859653	0.451948	1
g__Sutterella	0.235186	0.00252702	0.0142284	0.0807294
g__Thomasclavelia	-0.221212	0.0144479	0.0538393	0.147763
g__Tidjanibacter	-0.0750571	0.472504	0.311892	1
g__UBA11524	0.231936	0.137561	0.167151	0.315877
g__Veillonella	-0.0155929	0.149414	0.173636	0.315877
g__Ventricola	-0.0402229	0.503952	0.325886	1
g__Vescimonas	-0.121367	0.593358	0.36273	1
Species	Estimate	p-value	q-value	lfdr
s__Acetatifactor.acetigignens	0.109574	0.0741286	0.219747	0.377461
s__Acetatifactor.intestinalis	0.046456	0.68437	0.552508	1
s__Agathobacter.faecis	0.300194	0.236969	0.342348	0.509776
s__Agathobacter.rectalis	1.22446	0.000224369	0.00609222	0.00609222
s__Agathobaculum.butyriciproducens	-0.0110479	0.780941	0.584873	1
s__Akkermansia.muciniphila	-0.400096	0.0364491	0.154426	0.346227
s__Alistipes.communis	-0.0377684	0.525473	0.486655	1
s__Alistipes.dispar	-0.0131483	0.292969	0.36528	0.509776
s__Alistipes.finegoldii	-0.518186	0.0136533	0.0895993	0.216418
s__Alistipes.onderdonkii	-0.845688	0.00540087	0.0483315	0.203086
s__Alistipes.putredinis	-0.0153255	0.939507	0.628939	1
s__Alistipes.shahii	-0.138986	0.263257	0.353956	0.509776
s__Alitiscatomonas.sp900066535	-0.00961257	0.731944	0.569059	1
s__Anaerobutyricum.hallii	-0.0988939	0.37965	0.406503	1
s__Anaerostipes.amylophilus	0.092484	0.499823	0.474164	1
s__Anaerostipes.hadrus	-0.142609	0.486048	0.467202	1
s__Anthropogastromicrobium.aceti	0.264853	0.0292548	0.135911	0.346227
s__Bacteroides.caccae	-0.0157581	0.885235	0.614949	1
s__Bacteroides.cellulosilyticus	-0.0676884	0.099179	0.245674	0.377461
s__Bacteroides.fragilis	-0.138529	0.32549	0.375926	0.509776
s__Bacteroides.ovatus	0.270812	0.00758995	0.0619459	0.203086
s__Bacteroides.stercoris	-0.122525	0.246768	0.346872	0.509776
s__Bacteroides.thetaiotaomicron	-0.342099	0.0120299	0.0833166	0.203086
s__Bacteroides.uniformis	-0.278696	0.156955	0.2947	0.472749
s__Bacteroides.xylanisolvens	-0.100358	0.513113	0.480711	1
s__Bariatricus.comes	0.227614	0.00431927	0.043778	0.0826688
s__Barnesiella.intestinihominis	-0.205923	0.13379	0.27666	0.472749
s__Bifidobacterium.adolescentis	0.524693	0.0952297	0.242167	0.377461
s__Bifidobacterium.bifidum	0.0549688	0.840235	0.602524	1
s__Bifidobacterium.catenulatum	0.17438	0.576383	0.509769	1
s__Bifidobacterium.infantis	0.374842	0.079848	0.226526	0.377461
s__Bifidobacterium.longum	-0.0827705	0.753966	0.576313	1
s__Bifidobacterium.pseudocatenulatum	0.207993	0.433423	0.438814	1
s__Blautia_A.acetigignens	-0.117348	0.251326	0.348894	0.509776
s__Blautia_A.caecimuris	-0.0257492	0.167396	0.30179	0.472749
s__Blautia_A.faecis	0.0074188	0.958376	0.633567	1
s__Blautia_A.fusiformis	0.264675	0.0910778	0.238274	0.377461
s__Blautia_A.obeum	-0.119649	0.168732	0.302657	0.472749
s__Blautia_A.sp000436615	0.0126899	0.725177	0.56678	1
s__Blautia_A.sp900066205	0.142707	0.103883	0.24962	0.377461
s__Blautia_A.sp900066335	0.000855012	0.994482	0.64211	1
s__Blautia_A.wexlerae	-0.11552	0.594863	0.517653	1
s__CAG.103.sp000432375	-0.0269602	0.84125	0.602813	1
s__CAG.103.sp900757655	0.00847171	0.953756	0.632444	1
s__CAG.170.sp000432135	-0.0610953	0.695304	0.556424	1
s__CAG.170.sp900545925	-0.00555477	0.963618	0.634833	1
s__CAG.177.sp003514385	0.343888	0.0841967	0.231303	0.377461
s__CAG.217.sp000436335	0.076039	0.702015	0.558793	1
s__CAG.302.sp934162325	0.190052	0.208889	0.327872	0.509776
s__CAG.349.sp003539515	-0.0810476	0.579486	0.511111	1
s__Clostridium.sp900540255	-0.0535913	0.310593	0.371251	0.509776
s__Clostridium_A.leptum	-0.225173	0.023294	0.119254	0.22696
s__Clostridium_AQ.innocuum	-0.0704992	0.0522459	0.187018	0.377461
s__Collinsella ssp.	0.108064	0.66394	0.545003	1
s__Collinsella.intestinalis
s__Collinsella.sp900549275
s__Collinsella.sp902363125	-0.032227	0.541938	0.494366	1
s__Coprococcus.aceti	0.110453	0.407397	0.423627	1
s__Coprococcus_A.catus_A	0.0492669	0.337796	0.379557	0.509776
s__Cryptobacteroides.sp000431015
s__Dialister.invisus	0.573749	0.000457054	0.00899821	0.0733108
s__Dialister.sp000434475	-0.098122	0.152267	0.291322	0.472749
s__Dorea.formicigenerans	-0.00859774	0.872947	0.611634	1
s__Dorea_A.amylophila	0.10594	0.231081	0.339507	0.509776
s__Dorea_A.longicatena	0.105231	0.369641	0.400074	1
s__Dysosmobacter.welbionis	-0.174673	0.0129649	0.0870176	0.203086
s__Eggerthella.lenta	-0.246977	0.0012018	0.019717	0.0826688
s__Enterocloster.sp000431375	-0.0245364	0.628169	0.531239	1
s__Escherichia.coli	-0.17775	0.109019	0.253668	0.377461
s__Eubacterium_F.sp003491505	-0.038633	0.65524	0.541731	1
s__Eubacterium_G.ventriosum	0.204155	0.00532703	0.0480548	0.0826688
s__Eubacterium_I.ramulus	-0.0464644	0.502731	0.475611	1
s__Eubacterium_R.sp000433975	-0.131244	0.241644	0.344537	0.509776
s__Eubacterium_R.sp000436835	0.0549204	0.589076	0.515212	1
s__Eubacterium_R.sp003526845	0.109893	0.339094	0.379928	0.509776
s__Evtepia.gabavorous	-0.1581	0.000148544	0.00609222	0.00609222
s__Faecalibacillus.intestinalis	0.292387	0.00022089	0.00609222	0.00609222
s__Faecalibacterium.duncaniae	0.426175	0.0365607	0.154688	0.346227
s__Faecalibacterium.longum	0.308276	0.0568128	0.194923	0.377461
s__Faecalibacterium.prausnitzii	-0.0301236	0.825629	0.598316	1
s__Faecalibacterium.prausnitzii_D	0.0746165	0.714233	0.563042	1
s__Faecalibacterium.prausnitzii_E	-0.0164078	0.292969	0.36528	0.509776
s__Faecalibacterium.prausnitzii_I	0.103256	0.398642	0.418331	1
s__Faecalibacterium.prausnitzii_J	0.1088	0.484207	0.466257	1
s__Faecalibacterium.sp900539885	0.210112	0.0842856	0.231398	0.377461
s__Faecalibacterium.sp900539945	0.446619	0.000247558	0.00609222	0.0206222
s__Faecalibacterium.sp900758465	0.174495	0.174115	0.306061	0.509776
s__Faecalimonas.phoceensis	-0.0248037	0.78803	0.587065	1
s__Faecousia.sp003525905	-0.297332	0.039571	0.161484	0.346227
s__Fimenecus.sp000432435	-0.0101645	0.964603	0.635069	1
s__Flavonifractor.plautii	-0.0785161	0.0202018	0.111178	0.22696
s__Fournierella.massiliensis	-0.0273102	0.292969	0.36528	0.509776
s__Fusicatenibacter.saccharivorans	0.28769	0.249015	0.347875	0.509776
s__Gallintestinimicrobium.propionicum	0.0647997	0.62872	0.531457	1
s__Gemmiger.formicilis	0.12769	0.456384	0.451564	1
s__Gemmiger.qucibialis	0.347749	0.172403	0.304993	0.472749
s__Gemmiger.sp900539695	0.0975951	0.0426605	0.167975	0.377461
s__Gemmiger.sp900540775	0.00169201	0.988718	0.640773	1
s__Hominenteromicrobium.mulieris	-0.0827106	0.558899	0.50207	1
s__Hominicoprocola.fusiformis	-0.113397	0.48472	0.46652	1
s__Hominicoprocola.sp900317525	0.0800756	0.318411	0.373744	0.509776
s__Hominilimicola.fabiformis	-0.0209763	0.844236	0.603661	1
s__Hominimerdicola.aceti	0.0729298	0.737132	0.57079	1
s__Hominisplanchenecus.faecis	0.0923441	0.310114	0.371095	0.509776
s__Intestinibacter.bartlettii	0.0100131	0.90839	0.621045	1
s__Lachnospira.eligens_A	-0.0623101	0.577002	0.510038	1
s__Lachnospira.pectinoschiza_A	0.181677	0.10097	0.247204	0.377461
s__Lachnospira.sp000436535	0.00110044	0.954026	0.63251	1
s__Lachnospira.sp000437735	0.0071837	0.930242	0.626623	1
s__Lentihominibacter.faecis	-0.0466396	0.268526	0.356092	0.509776
s__Limisoma.sp000437795	0.0307336	0.839138	0.602211	1
s__Mediterraneibacter.faecis	-0.135083	0.4896	0.469014	1
s__Mediterraneibacter.lactaris	-0.00240985	0.98528	0.639971	1
s__Mediterraneibacter.torques	-0.322196	0.0250743	0.123412	0.346227
s__Odoribacter.splanchnicus	-0.0497536	0.349373	0.386618	1
s__Oliverpabstia.tarda	0.215839	0.00470316	0.0455262	0.0826688
s__Parabacteroides.distasonis	-0.174715	0.147089	0.287439	0.472749
s__Parabacteroides.merdae	-0.115753	0.108002	0.252887	0.377461
s__PeH17.sp000435055	-0.143052	0.339833	0.380139	0.984202
s__Phascolarctobacterium.faecium	0.0807146	0.394977	0.416086	1
s__Phocaeicola.dorei	0.158003	0.485843	0.467096	1
s__Phocaeicola.massiliensis	-0.014493	0.928664	0.626225	1
s__Phocaeicola.vulgatus	-0.208341	0.333815	0.378404	0.509776
s__Prevotella.buccae	-0.0159793	0.292969	0.36528	0.509776
s__Prevotella.copri_B	0.474114	0.132761	0.275773	0.472749
s__Prevotella.copri_C	0.262096	0.190917	0.317217	0.509776
s__Prevotella.copri_F
s__Prevotella.sp015074785	0.346985	0.0683553	0.212256	0.377461
s__Prevotella.sp022741625
s__Pseudoruminococcus.massiliensis	0.140105	0.19988	0.322683	0.509776
s__Romboutsia.timonensis	-0.0236657	0.856996	0.607244	1
s__Roseburia.hominis	0.0938875	0.235971	0.341873	0.509776
s__Roseburia.intestinalis	0.153302	0.312266	0.371792	0.509776
s__Roseburia.inulinivorans	0.164846	0.268007	0.355885	0.509776
s__Ruminiclostridium_E.siraeum	-0.113524	0.225273	0.336608	0.509776
s__Ruminococcus_B.gnavus	-0.115042	0.151095	0.290458	0.472749
s__Ruminococcus_C.callidus	0.0285332	0.759737	0.578174	1
s__Ruminococcus_E.bromii_B	0.440762	0.334145	0.3785	0.509776
s__Ruminococcus_E.intestinalis	0.215107	0.374986	0.403524	1
s__Ruminococcus_E.sp934476515	0.0521733	0.723203	0.566111	1
s__Ruthenibacterium.lactatiformans	-0.185007	0.00225921	0.0306361	0.0826688
s__Sarcina.ventriculi	-0.012097	0.766871	0.580452	1
s__Scatavimonas.sp900540275	-0.216496	0.292969	0.36528	0.509776
s__Sellimonas.intestinalis	-0.112243	0.0636708	0.205634	0.377461
s__SFEL01.sp004557245	-0.151899	0.284091	0.362072	0.509776
s__Streptococcus.salivarius	0.0466476	0.165566	0.300588	0.472749
s__Streptococcus.salivarius_D
s__Streptococcus.thermophilus	-0.0859643	0.334782	0.378686	0.509776
s__Sutterella.wadsworthensis	0.184727	0.0158518	0.0975254	0.22696
s__Sutterella.wadsworthensis_A	0.0332448	0.522262	0.485124	1
s__Thomasclavelia.ramosa	-0.190613	0.0222186	0.116576	0.22696
s__Tidjanibacter.inops	-0.0750571	0.472504	0.460174	1
s__UBA11524.sp000437595	0.231936	0.137561	0.279842	0.472749
s__Veillonella.parvula_A	-0.00817327	0.137377	0.279689	0.472749
s__Vescimonas.cirricatena	0.0620694	0.0970038	0.243765	0.377461
s__Vescimonas.coprocola	-0.213843	0.111682	0.255667	0.472749
s__Vescimonas.sp000435555	0.238955	0.0629534	0.204573	0.377461
s__Vescimonas.sp000435975	-0.120206	0.43821	0.441521	1
s__Vescimonas.sp900547745	-0.161584	0.307337	0.370185	0.509776
